# Supplementary material for: GII.17 norovirus re-emerged in the 2020s as a result of dynamic and adaptive evolutionary processes
Source: Nat Commun. 2025 Nov 24;16:11596. doi: 10.1038/s41467-025-66279-6 (PMC12749941; doi:10.1038/s41467-025-66279-6)
Supplement: Supplementary file 3 — Supplementary Data 1 [file 41467_2025_66279_MOESM3_ESM.xlsx]

## Sheet: Supplementary Table 1
		Supplementary Data 1. GenBank accession numbers of GII.17 sequences obtained as part of this study.
		Virus	Genotype	Polymerase type	Country	Year	Date	GenBank accession numer	Length (nt)	Sequence region	References
		Arg19092	GII.17	P17	Argentina	2024	2024-07-01	PV655189	7551	near full-length	in this study
		Arg19087	GII.17	P17	Argentina	2024	2024-07-01	PQ482378	7551	near full-length	Gomes KA et al. Viruses 2025; in this study
		Arg19095	GII.17	P17	Argentina	2024	2024-07-02	PQ482379	7551	near full-length	Gomes KA et al. Viruses 2025; in this study
		Arg19116	GII.17	P17	Argentina	2024	2024-07-27	PQ482380	7551	near full-length	Gomes KA et al. Viruses 2025; in this study
		202307028	GII.17	P17	Spain	2023	2023-02-09	PV765508	7516	near full-length	in this study
		202312970	GII.17	P17	Spain	2023	2023-03-14	PV765509	7516	near full-length	in this study
		202411330	GII.17	P17	Spain	2024	2024-02-09	PV750883	7545	near full-length	Kutter JS et al. manuscript under preparation; in this study
		202411339	GII.17	P17	Spain	2024	2024-02-09	PV750886	7551	near full-length	Kutter JS et al. manuscript under preparation; in this study
		202411346	GII.17	P17	Spain	2024	2024-02-12	PV750891	7555	full-length	Kutter JS et al. manuscript under preparation; in this study
		202411350	GII.17	P17	Spain	2024	2024-02-17	PV750892	7540	near full-length	Kutter JS et al. manuscript under preparation; in this study
		202411360	GII.17	P17	Spain	2024	2024-02-20	PV750897	7543	near full-length	Kutter JS et al. manuscript under preparation; in this study
		202411370	GII.17	P17	Spain	2024	2024-02-23	PV750898	7552	near full-length	Kutter JS et al. manuscript under preparation; in this study
		202424164	GII.17	P17	Spain	2024	2024-05-09	PV750877	7556	full-length	Kutter JS et al. manuscript under preparation; in this study
		202424183	GII.17	P17	Spain	2024	2024-05-06	PV750878	7548	near full-length	Kutter JS et al. manuscript under preparation; in this study
		202209924	GII.17	P17	Spain	2022	2022-03-01	PV765506	7516	near full-length	in this study
		202213118	GII.17	P17	Spain	2022	2022-03-11	PV765507	7522	near full-length	in this study
		202228262	GII.17	P17	Spain	2022	2022-06-17	PV750900	7529	near full-length	Kutter JS et al. manuscript under preparation; in this study
		202411354	GII.17	P17	Spain	2024	2024-02-18	PV750895	7545	near full-length	Kutter JS et al. manuscript under preparation; in this study
		202424189	GII.17	P17	Spain	2024	2024-05-07	PV750879	7544	near full-length	Kutter JS et al. manuscript under preparation; in this study
		202222069	GII.17	P17	Spain	2022	2022-05-16	PV750899	7527	near full-length	Kutter JS et al. manuscript under preparation; in this study
		019	GII.17	P17	Germany	2024	2024-01-09	PQ310518	7555	full-length	Chhabra P et al. Euro Suveill 2024; in this study
		020	GII.17	P17	Germany	2024	2024-01-24	PQ310519	7555	full-length	Chhabra P et al. Euro Suveill 2024; in this study
		023	GII.17	P17	Germany	2024	2024-02-02	PQ310522	7555	full-length	Chhabra P et al. Euro Suveill 2024; in this study
		021	GII.17	P17	Germany	2024	2024-02-02	PQ310520	7555	full-length	Chhabra P et al. Euro Suveill 2024; in this study
		022	GII.17	P17	Germany	2024	2024-02-05	PQ310521	7555	full-length	Chhabra P et al. Euro Suveill 2024; in this study
		15-G1181	GII.17		Germany	2015	2015-10-01	KX244850	1623	VP1	Chan MC et al. Emerg Infect Dis 2017
		15-G1182	GII.17		Germany	2015	2015-10-01	KX244851	1623	VP1	Chan MC et al. Emerg Infect Dis 2017
		15-G1269	GII.17		Germany	2015	2015-09-01	KX244852	1623	VP1	Chan MC et al. Emerg Infect Dis 2017
		15-G1200	GII.17		Germany	2015	2015-10-01	KX244853	1623	VP1	Chan MC et al. Emerg Infect Dis 2017
		16-G0188	GII.17		Germany	2016	2016-02-01	KX244854	1623	VP1	Chan MC et al. Emerg Infect Dis 2017
		001	GII.17		Germany	2013	2013-07-10	PV784164	420	P2 subdomain	in this study
		002	GII.17		Germany	2015	2015-09-06	PV784165	426	P2 subdomain	in this study
		003	GII.17		Germany	2015	2015-09-12	PV784166	426	P2 subdomain	in this study
		004	GII.17		Germany	2015	2015-09-13	PV784167	426	P2 subdomain	in this study
		005	GII.17		Germany	2015	2015-10-08	PV784168	426	P2 subdomain	in this study
		006	GII.17		Germany	2015	2015-10-08	PV784169	426	P2 subdomain	in this study
		007	GII.17		Germany	2016	2016-01-21	PV784170	426	P2 subdomain	in this study
		008	GII.17		Germany	2016	2016-01-21	PV784171	426	P2 subdomain	in this study
		009	GII.17		Germany	2016	2016-03-22	PV784172	423	P2 subdomain	in this study
		010	GII.17		Germany	2016	2016-03-22	PV784173	423	P2 subdomain	in this study
		011	GII.17		Germany	2016	2016-03-21	PV784174	377	P2 subdomain	in this study
		012	GII.17		Germany	2016	2016-03-23	PV784175	423	P2 subdomain	in this study
		013	GII.17		Germany	2016	2016-03-23	PV784176	423	P2 subdomain	in this study
		014	GII.17		Germany	2016	2016-03-23	PV784177	423	P2 subdomain	in this study
		015	GII.17		Germany	2016	2016-05-31	PV784178	426	P2 subdomain	in this study
		016	GII.17		Germany	2016	2016-06-27	PV784179	187	P2 subdomain	in this study
		017	GII.17		Germany	2016	2016-06-24	PV784180	426	P2 subdomain	in this study
		018	GII.17		Germany	2016	2016-06-24	PV784181	426	P2 subdomain	in this study
		024	GII.17		Germany	2016	2016-06-22	PV784182	426	P2 subdomain	in this study
		025	GII.17		Germany	2016	2016-06-23	PV784183	426	P2 subdomain	in this study
		026	GII.17		Germany	2016	2016-06-27	PV784184	380	P2 subdomain	in this study
		027	GII.17		Germany	2016	2016-06-28	PV784185	426	P2 subdomain	in this study
		028	GII.17		Germany	2016	2016-06-29	PV784186	426	P2 subdomain	in this study
		029	GII.17		Germany	2016	2016-07-06	PV784187	423	P2 subdomain	in this study
		030	GII.17		Germany	2016	2016-07-06	PV784188	423	P2 subdomain	in this study
		031	GII.17		Germany	2016	2016-07-06	PV784189	423	P2 subdomain	in this study
		032	GII.17		Germany	2016	2016-07-06	PV784190	423	P2 subdomain	in this study
		033	GII.17		Germany	2016	2016-07-06	PV784191	423	P2 subdomain	in this study
		034	GII.17		Germany	2016	2016-08-25	PV784192	426	P2 subdomain	in this study
		035	GII.17		Germany	2016	2016-08-25	PV784193	426	P2 subdomain	in this study
		036	GII.17		Germany	2016	2016-09-09	PV784194	426	P2 subdomain	in this study
		037	GII.17		Germany	2016	2016-09-09	PV784195	426	P2 subdomain	in this study
		038	GII.17		Germany	2016	2016-09-10	PV784196	426	P2 subdomain	in this study
		039	GII.17		Germany	2016	2016-08-19	PV784197	426	P2 subdomain	in this study
		040	GII.17		Germany	2016	2016-08-24	PV784198	426	P2 subdomain	in this study
		041	GII.17		Germany	2016	2016-09-28	PV784199	426	P2 subdomain	in this study
		042	GII.17		Germany	2016	2016-09-19	PV784200	426	P2 subdomain	in this study
		043	GII.17		Germany	2016	2016-09-21	PV784201	426	P2 subdomain	in this study
		044	GII.17		Germany	2016	2016-10-25	PV784202	426	P2 subdomain	in this study
		045	GII.17		Germany	2016	2016-10-25	PV784203	426	P2 subdomain	in this study
		046	GII.17		Germany	2016	2016-10-25	PV784204	426	P2 subdomain	in this study
		047	GII.17		Germany	2016	2016-02-01	PV784205	426	P2 subdomain	in this study
		048	GII.17		Germany	2016	2016	PV784206	426	P2 subdomain	in this study
		049	GII.17		Germany	2016	2016	PV784207	426	P2 subdomain	in this study
		050	GII.17		Germany	2016	2016-12-08	PV784208	426	P2 subdomain	in this study
		051	GII.17		Germany	2016	2016	PV784209	426	P2 subdomain	in this study
		052	GII.17		Germany	2016	2016-12-20	PV784210	426	P2 subdomain	in this study
		053	GII.17		Germany	2016	2016-12-20	PV784211	426	P2 subdomain	in this study
		054	GII.17		Germany	2016	2016-12-13	PV784212	426	P2 subdomain	in this study
		055	GII.17		Germany	2016	2016-12-13	PV784213	426	P2 subdomain	in this study
		056	GII.17		Germany	2016	2016-12-28	PV784214	426	P2 subdomain	in this study
		057	GII.17		Germany	2016	2016-12-28	PV784215	426	P2 subdomain	in this study
		058	GII.17		Germany	2016	2016-12-28	PV784216	426	P2 subdomain	in this study
		059	GII.17		Germany	2017	2017-01-13	PV784217	426	P2 subdomain	in this study
		060	GII.17		Germany	2017	2017-01-13	PV784218	426	P2 subdomain	in this study
		061	GII.17		Germany	2017	2017-01-26	PV784219	426	P2 subdomain	in this study
		062	GII.17		Germany	2017	2017-02-06	PV784220	426	P2 subdomain	in this study
		063	GII.17		Germany	2017	2017-02-06	PV784221	426	P2 subdomain	in this study
		064	GII.17		Germany	2017	2017-02-06	PV784222	426	P2 subdomain	in this study
		065	GII.17		Germany	2017	2017	PV784223	426	P2 subdomain	in this study
		066	GII.17		Germany	2017	2017	PV784224	426	P2 subdomain	in this study
		067	GII.17		Germany	2017	2017	PV784225	426	P2 subdomain	in this study
		068	GII.17		Germany	2017	2017-02-24	PV784226	426	P2 subdomain	in this study
		069	GII.17		Germany	2017	2017-02-23	PV784227	426	P2 subdomain	in this study
		070	GII.17		Germany	2017	2017-03-06	PV784228	369	P2 subdomain	in this study
		071	GII.17		Germany	2017	2017-03-10	PV784229	426	P2 subdomain	in this study
		072	GII.17		Germany	2017	2017-05-02	PV784230	426	P2 subdomain	in this study
		073	GII.17		Germany	2017	2017-02-21	PV784231	426	P2 subdomain	in this study
		074	GII.17		Germany	2017	2017-03-02	PV784232	426	P2 subdomain	in this study
		075	GII.17		Germany	2017	2017-03-02	PV784233	426	P2 subdomain	in this study
		076	GII.17		Germany	2017	2017-06-07	PV784234	426	P2 subdomain	in this study
		077	GII.17		Germany	2017	2017-06-15	PV784235	426	P2 subdomain	in this study
		078	GII.17		Germany	2017	2017-06-15	PV784236	426	P2 subdomain	in this study
		079	GII.17		Germany	2017	2017-06-15	PV784237	426	P2 subdomain	in this study
		080	GII.17		Germany	2017	2017	PV784238	426	P2 subdomain	in this study
		081	GII.17		Germany	2017	2017	PV784239	426	P2 subdomain	in this study
		082	GII.17		Germany	2017	2017-07-24	PV784240	426	P2 subdomain	in this study
		083	GII.17		Germany	2017	2017-07-19	PV784241	426	P2 subdomain	in this study
		084	GII.17		Germany	2017	2017	PV784242	426	P2 subdomain	in this study
		085	GII.17		Germany	2017	2017	PV784243	426	P2 subdomain	in this study
		086	GII.17		Germany	2017	2017	PV784244	426	P2 subdomain	in this study
		087	GII.17		Germany	2017	2017	PV784245	426	P2 subdomain	in this study
		088	GII.17		Germany	2017	2017	PV784246	426	P2 subdomain	in this study
		089	GII.17		Germany	2017	2017	PV784247	426	P2 subdomain	in this study
		090	GII.17		Germany	2017	2017-11-26	PV784248	426	P2 subdomain	in this study
		091	GII.17		Germany	2017	2017-11-26	PV784249	426	P2 subdomain	in this study
		092	GII.17		Germany	2017	2017-11-26	PV784250	426	P2 subdomain	in this study
		093	GII.17		Germany	2018	2018-07-24	PV784251	423	P2 subdomain	in this study
		094	GII.17		Germany	2018	2018-05-18	PV784252	429	P2 subdomain	in this study
		095	GII.17		Germany	2018	2018-11-26	PV784253	426	P2 subdomain	in this study
		096	GII.17		Germany	2019	2019	PV784254	426	P2 subdomain	in this study
		097	GII.17		Germany	2019	2019	PV784255	426	P2 subdomain	in this study
		098	GII.17		Germany	2019	2019	PV784256	426	P2 subdomain	in this study
		099	GII.17		Germany	2019	2019	PV784257	426	P2 subdomain	in this study
		100	GII.17		Germany	2019	2019	PV784258	426	P2 subdomain	in this study
		101	GII.17		Germany	2019	2019-06-30	PV784259	426	P2 subdomain	in this study
		102	GII.17		Germany	2019	2019-07-02	PV784260	426	P2 subdomain	in this study
		103	GII.17		Germany	2019	2019-07-02	PV784261	426	P2 subdomain	in this study
		104	GII.17		Germany	2019	2019	PV784262	426	P2 subdomain	in this study
		105	GII.17		Germany	2019	2019	PV784263	426	P2 subdomain	in this study
		106	GII.17		Germany	2020	2020	PV784264	426	P2 subdomain	in this study
		107	GII.17	P17	Germany	2021	2021-08-16	PV784265	7550	near full-length	in this study
		108	GII.17		Germany	2021	2021	PV784266	426	P2 subdomain	in this study
		109	GII.17	P17	Germany	2021	2021-11-18	PV784267	7545	near full-length	in this study
		110	GII.17	P17	Germany	2021	2021-11-18	PV784268	7541	near full-length	in this study
		111	GII.17	P17	Germany	2022	2022-04-04	PV784269	7441	near full-length	in this study
		112	GII.17	P17	Germany	2021	2021-12-21	PV784270	7444	near full-length	in this study
		113	GII.17	P17	Germany	2022	2022-01-27	PV784271	7545	near full-length	in this study
		114	GII.17	P17	Germany	2022	2022-02-02	PV784272	7555	full-length	in this study
		115	GII.17	P17	Germany	2022	2022-06-16	PV784273	7555	full-length	in this study
		116	GII.17		Germany	2022	2022-03-10	PV784274	426	P2 subdomain	in this study
		117	GII.17	P17	Germany	2022	2022	PV784275	7555	full-length	in this study
		118	GII.17		Germany	2022	2022	PV784276	420	P2 subdomain	in this study
		119	GII.17	P17	Germany	2022	2022-09-21	PV784277	7555	full-length	in this study
		120	GII.17	P17	Germany	2022	2022-07-25	PV784278	7551	near full-length	in this study
		121	GII.17	P17	Germany	2022	2022-09-07	PV784279	7549	near full-length	in this study
		122	GII.17	P17	Germany	2022	2022-08-03	PV784280	7513	near full-length	in this study
		123	GII.17		Germany	2022	2022-11-01	PV784281	426	P2 subdomain	in this study
		124	GII.17		Germany	2022	2022-12-01	PV784282	426	P2 subdomain	in this study
		125	GII.17	P17	Germany	2022	2022-11-01	PV784283	7550	near full-length	in this study
		126	GII.17	P17	Germany	2022	2022-11-01	PV784284	7519	near full-length	in this study
		127	GII.17	P17	Germany	2022	2022-10-31	PV784285	7555	full-length	in this study
		128	GII.17	P17	Germany	2022	2022-11-03	PV784286	7502	near full-length	in this study
		129	GII.17	P17	Germany	2023	2023-01-19	PV784287	7555	full-length	in this study
		130	GII.17	P17	Germany	2023	2023-01-19	PV784288	7472	near full-length	in this study
		131	GII.17	P17	Germany	2023	2023-01-04	PV784289	7540	near full-length	in this study
		132	GII.17	P17	Germany	2023	2023-02-01	PV784290	7544	near full-length	in this study
		133	GII.17		Germany	2023	2023-01-01	PV784291	420	P2 subdomain	in this study
		134	GII.17		Germany	2023	2023-01-01	PV784292	420	P2 subdomain	in this study
		135	GII.17	P17	Germany	2023	2023-03-27	PV784293	7547	near full-length	in this study
		136	GII.17	P17	Germany	2023	2023-03-27	PV784294	7533	near full-length	in this study
		137	GII.17		Germany	2023	2023-03-27	PV784295	420	P2 subdomain	in this study
		138	GII.17	P17	Germany	2023	2023-06-29	PV784296	7555	full-length	in this study
		139	GII.17	P17	Germany	2023	2023-06-29	PV784297	7540	near full-length	in this study
		140	GII.17	P17	Germany	2023	2023-06-29	PV784298	7555	full-length	in this study
		141	GII.17	P17	Germany	2023	2023-07-27	PV784299	7529	near full-length	in this study
		142	GII.17		Germany	2023	2023-08-14	PV784300	420	P2 subdomain	in this study
		143	GII.17		Germany	2023	2023-08-01	PV784301	420	P2 subdomain	in this study
		145	GII.17	P17	Germany	2023	2023-08-04	PV784302	7555	full-length	in this study
		144	GII.17	P17	Germany	2024	2024-01-11	PV784303	7555	full-length	in this study
		146	GII.17	P17	Germany	2024	2024-01-11	PV784304	7555	full-length	in this study
		147	GII.17		Germany	2024	2024-01-18	PV784305	420	P2 subdomain	in this study
		148	GII.17		Germany	2024	2024-01-19	PV784306	420	P2 subdomain	in this study
		149	GII.17		Germany	2024	2024-01-19	PV784307	420	P2 subdomain	in this study
		150	GII.17		Germany	2024	2024-01-19	PV784308	420	P2 subdomain	in this study
		151	GII.17		Germany	2024	2024-01-19	PV784309	420	P2 subdomain	in this study
		152	GII.17		Germany	2024	2024-01-19	PV784310	420	P2 subdomain	in this study
		153	GII.17		Germany	2024	2024-01-22	PV784311	420	P2 subdomain	in this study
		154	GII.17		Germany	2024	2024-01-22	PV784312	420	P2 subdomain	in this study
		155	GII.17		Germany	2024	2024-01-16	PV784313	420	P2 subdomain	in this study
		156	GII.17		Germany	2024	2024-01-16	PV784314	420	P2 subdomain	in this study
		157	GII.17		Germany	2024	2024-01-15	PV784315	420	P2 subdomain	in this study
		158	GII.17		Germany	2024	2024-01-16	PV784316	420	P2 subdomain	in this study
		159	GII.17	P17	Germany	2024	2024-01-24	PV784317	7521	near full-length	in this study
		160	GII.17	P17	Germany	2024	2024-01-24	PV784318	7557	full-length	in this study
		161	GII.17		Germany	2024	2024-01-24	PV784319	420	P2 subdomain	in this study
		162	GII.17		Germany	2024	2024-01-24	PV784320	420	P2 subdomain	in this study
		163	GII.17	P17	Germany	2024	2024-01-26	PV784321	7549	near full-length	in this study
		164	GII.17		Germany	2024	2024-01-23	PV784322	420	P2 subdomain	in this study
		165	GII.17	P17	Germany	2024	2024-01-11	PV784323	7555	full-length	in this study
		166	GII.17	P17	Germany	2024	2024-01-11	PV784324	7542	near full-length	in this study
		167	GII.17		Germany	2024	2024-01-23	PV784325	420	P2 subdomain	in this study
		168	GII.17		Germany	2024	2024-01-23	PV784326	420	P2 subdomain	in this study
		169	GII.17		Germany	2024	2024-01-24	PV784327	420	P2 subdomain	in this study
		170	GII.17		Germany	2024	2024-01-24	PV784328	420	P2 subdomain	in this study
		171	GII.17		Germany	2024	2024-01-24	PV784329	420	P2 subdomain	in this study
		172	GII.17		Germany	2024	2024-01-24	PV784330	420	P2 subdomain	in this study
		173	GII.17	P17	Germany	2024	2024-01-25	PV784331	7555	full-length	in this study
		174	GII.17		Germany	2024	2024-01-25	PV784332	420	P2 subdomain	in this study
		175	GII.17	P17	Germany	2024	2024-01-24	PV784333	7550	near full-length	in this study
		176	GII.17		Germany	2024	2024-01-24	PV784334	420	P2 subdomain	in this study
		177	GII.17		Germany	2024	2024-01-23	PV784335	420	P2 subdomain	in this study
		178	GII.17		Germany	2024	2024-01-26	PV784336	420	P2 subdomain	in this study
		179	GII.17	P17	Germany	2024	2024-01-29	PV784337	7545	near full-length	in this study
		180	GII.17	P17	Germany	2024	2024-01-25	PV784338	7555	full-length	in this study
		181	GII.17		Germany	2024	2024-01-25	PV784339	420	P2 subdomain	in this study
		182	GII.17		Germany	2024	2024-01-25	PV784340	420	P2 subdomain	in this study
		183	GII.17		Germany	2024	2024-01-25	PV784341	420	P2 subdomain	in this study
		184	GII.17		Germany	2024	2024-01-25	PV784342	420	P2 subdomain	in this study
		185	GII.17		Germany	2024	2024	PV784343	420	P2 subdomain	in this study
		186	GII.17	P17	Germany	2024	2024	PV784344	7555	full-length	in this study
		187	GII.17	P17	Germany	2024	2024-02-07	PV784345	7552	full-length	in this study
		188	GII.17	P17	Germany	2024	2024-02-14	PV784346	7540	near full-length	in this study
		189	GII.17	P17	Germany	2024	2024-02-06	PV784347	7555	full-length	in this study
		190	GII.17		Germany	2024	2024-02-06	PV784348	420	P2 subdomain	in this study
		191	GII.17		Germany	2024	2024-02-07	PV784349	420	P2 subdomain	in this study
		192	GII.17		Germany	2024	2024-02-21	PV784350	420	P2 subdomain	in this study
		193	GII.17		Germany	2024	2024-01-30	PV784351	420	P2 subdomain	in this study
		194	GII.17		Germany	2024	2024-01-29	PV784352	420	P2 subdomain	in this study
		195	GII.17		Germany	2024	2024-01-29	PV784353	420	P2 subdomain	in this study
		196	GII.17		Germany	2024	2024-02-06	PV784354	420	P2 subdomain	in this study
		197	GII.17		Germany	2024	2024-02-06	PV784355	420	P2 subdomain	in this study
		198	GII.17		Germany	2024	2024-02-01	PV784356	420	P2 subdomain	in this study
		199	GII.17		Germany	2024	2024-02-01	PV784357	420	P2 subdomain	in this study
		200	GII.17		Germany	2024	2024-02-07	PV784358	420	P2 subdomain	in this study
		201	GII.17		Germany	2024	2024-02-08	PV784359	420	P2 subdomain	in this study
		202	GII.17		Germany	2024	2024-02-07	PV784360	420	P2 subdomain	in this study
		203	GII.17		Germany	2024	2024-02-13	PV784361	420	P2 subdomain	in this study
		204	GII.17		Germany	2024	2024	PV784362	420	P2 subdomain	in this study
		205	GII.17		Germany	2024	2024	PV784363	420	P2 subdomain	in this study
		206	GII.17		Germany	2024	2024-02-14	PV784364	420	P2 subdomain	in this study
		207	GII.17		Germany	2024	2024-02-19	PV784365	420	P2 subdomain	in this study
		208	GII.17		Germany	2024	2024-02-16	PV784366	420	P2 subdomain	in this study
		209	GII.17		Germany	2024	2024-02-15	PV784367	420	P2 subdomain	in this study
		210	GII.17		Germany	2024	2024-02-20	PV784368	420	P2 subdomain	in this study
		211	GII.17		Germany	2024	2024-02-20	PV784369	420	P2 subdomain	in this study
		212	GII.17		Germany	2024	2024-02-07	PV784370	420	P2 subdomain	in this study
		213	GII.17		Germany	2024	2024-02-07	PV784371	420	P2 subdomain	in this study
		214	GII.17		Germany	2024	2024-02-07	PV784372	420	P2 subdomain	in this study
		215	GII.17		Germany	2024	2024-02-07	PV784373	420	P2 subdomain	in this study
		216	GII.17		Germany	2024	2024-02-07	PV784374	420	P2 subdomain	in this study
		217	GII.17		Germany	2024	2024-02-07	PV784375	420	P2 subdomain	in this study
		218	GII.17		Germany	2024	2024-02-16	PV784376	420	P2 subdomain	in this study
		219	GII.17		Germany	2024	2024-02-12	PV784377	420	P2 subdomain	in this study
		220	GII.17		Germany	2024	2024-02-15	PV784378	420	P2 subdomain	in this study
		221	GII.17		Germany	2024	2024-02-06	PV784379	420	P2 subdomain	in this study
		222	GII.17		Germany	2024	2024-02-15	PV784380	420	P2 subdomain	in this study
		223	GII.17		Germany	2024	2024-02-15	PV784381	420	P2 subdomain	in this study
		224	GII.17		Germany	2024	2024-02-15	PV784382	420	P2 subdomain	in this study
		225	GII.17		Germany	2024	2024-02-23	PV784383	420	P2 subdomain	in this study
		226	GII.17		Germany	2024	2024-02-23	PV784384	420	P2 subdomain	in this study
		227	GII.17		Germany	2024	2024-02-26	PV784385	420	P2 subdomain	in this study
		228	GII.17		Germany	2024	2024-02-26	PV784386	420	P2 subdomain	in this study
		229	GII.17		Germany	2024	2024-02-26	PV784387	420	P2 subdomain	in this study
		230	GII.17		Germany	2024	2024-02-21	PV784388	420	P2 subdomain	in this study
		231	GII.17		Germany	2024	2024-02-21	PV784389	420	P2 subdomain	in this study
		232	GII.17		Germany	2024	2024-02-22	PV784390	420	P2 subdomain	in this study
		233	GII.17		Germany	2024	2024-02-28	PV784391	420	P2 subdomain	in this study
		234	GII.17		Germany	2024	2024-02-28	PV784392	420	P2 subdomain	in this study
		235	GII.17		Germany	2024	2024-02-28	PV784393	420	P2 subdomain	in this study
		236	GII.17		Germany	2024	2024-02-28	PV784394	420	P2 subdomain	in this study
		237	GII.17		Germany	2024	2024-02-27	PV784395	420	P2 subdomain	in this study
		238	GII.17		Germany	2024	2024-02-27	PV784396	420	P2 subdomain	in this study
		239	GII.17		Germany	2024	2024-02-24	PV784397	420	P2 subdomain	in this study
		240	GII.17		Germany	2024	2024-02-28	PV784398	420	P2 subdomain	in this study
		241	GII.17		Germany	2024	2024-03-01	PV784399	420	P2 subdomain	in this study
		242	GII.17		Germany	2024	2024-02-28	PV784400	420	P2 subdomain	in this study
		243	GII.17		Germany	2024	2024-01-15	PV784401	420	P2 subdomain	in this study
		244	GII.17		Germany	2024	2024-01-15	PV784402	420	P2 subdomain	in this study
		245	GII.17		Germany	2024	2024-01-15	PV784403	420	P2 subdomain	in this study
		246	GII.17		Germany	2024	2024-01-19	PV784404	420	P2 subdomain	in this study
		247	GII.17		Germany	2024	2024-01-18	PV784405	420	P2 subdomain	in this study
		248	GII.17		Germany	2024	2024-01-19	PV784406	420	P2 subdomain	in this study
		249	GII.17		Germany	2024	2024-01-29	PV784407	420	P2 subdomain	in this study
		250	GII.17		Germany	2024	2024-01-31	PV784408	420	P2 subdomain	in this study
		251	GII.17		Germany	2024	2024-01-31	PV784409	420	P2 subdomain	in this study
		252	GII.17		Germany	2024	2024-01-31	PV784410	420	P2 subdomain	in this study
		253	GII.17		Germany	2024	2024-01-31	PV784411	420	P2 subdomain	in this study
		254	GII.17		Germany	2024	2024-02-01	PV784412	420	P2 subdomain	in this study
		255	GII.17		Germany	2024	2024-02-01	PV784413	420	P2 subdomain	in this study
		256	GII.17		Germany	2024	2024-02-01	PV784414	420	P2 subdomain	in this study
		257	GII.17		Germany	2024	2024-02-01	PV784415	420	P2 subdomain	in this study
		258	GII.17		Germany	2024	2024-01-31	PV784416	420	P2 subdomain	in this study
		259	GII.17		Germany	2024	2024-02-01	PV784417	420	P2 subdomain	in this study
		260	GII.17		Germany	2024	2024-02-01	PV784418	420	P2 subdomain	in this study
		261	GII.17		Germany	2024	2024-02-01	PV784419	420	P2 subdomain	in this study
		262	GII.17		Germany	2024	2024-02-01	PV784420	420	P2 subdomain	in this study
		263	GII.17		Germany	2024	2024-02-01	PV784421	420	P2 subdomain	in this study
		264	GII.17		Germany	2024	2024-02-01	PV784422	420	P2 subdomain	in this study
		265	GII.17		Germany	2024	2024-03-03	PV784423	420	P2 subdomain	in this study
		266	GII.17		Germany	2024	2024-03-05	PV784424	420	P2 subdomain	in this study
		267	GII.17		Germany	2024	2024-03-05	PV784425	420	P2 subdomain	in this study
		268	GII.17		Germany	2024	2024-03-04	PV784426	420	P2 subdomain	in this study
		269	GII.17		Germany	2024	2024-03-05	PV784427	420	P2 subdomain	in this study
		270	GII.17		Germany	2024	2024	PV784428	420	P2 subdomain	in this study
		271	GII.17		Germany	2024	2024-03-04	PV784429	420	P2 subdomain	in this study
		272	GII.17		Germany	2024	2024	PV784430	420	P2 subdomain	in this study
		273	GII.17		Germany	2024	2024	PV784431	420	P2 subdomain	in this study
		274	GII.17		Germany	2024	2024	PV784432	420	P2 subdomain	in this study
		275	GII.17		Germany	2024	2024	PV784433	420	P2 subdomain	in this study
		276	GII.17		Germany	2024	2024-03-06	PV784434	420	P2 subdomain	in this study
		277	GII.17		Germany	2024	2024-03-04	PV784435	420	P2 subdomain	in this study
		278	GII.17		Germany	2024	2024-03-04	PV784436	420	P2 subdomain	in this study
		279	GII.17		Germany	2024	2024-03-06	PV784437	420	P2 subdomain	in this study
		280	GII.17		Germany	2024	2024-03-06	PV784438	420	P2 subdomain	in this study
		281	GII.17		Germany	2024	2024-03-06	PV784439	420	P2 subdomain	in this study
		282	GII.17		Germany	2024	2024-01-24	PV784440	420	P2 subdomain	in this study
		283	GII.17		Germany	2024	2024-01-24	PV784441	420	P2 subdomain	in this study
		284	GII.17		Germany	2024	2024-01-24	PV784442	420	P2 subdomain	in this study
		285	GII.17		Germany	2024	2024-01-24	PV784443	420	P2 subdomain	in this study
		286	GII.17		Germany	2024	2024-03-05	PV784444	420	P2 subdomain	in this study
		287	GII.17		Germany	2023	2023-03-07	PV784445	420	P2 subdomain	in this study
		288	GII.17		Germany	2024	2024	PV784446	420	P2 subdomain	in this study
		289	GII.17		Germany	2024	2024-01-24	PV784447	420	P2 subdomain	in this study
		290	GII.17		Germany	2024	2024-01-24	PV784448	420	P2 subdomain	in this study
		291	GII.17		Germany	2024	2024-01-24	PV784449	420	P2 subdomain	in this study
		292	GII.17		Germany	2024	2024-01-05	PV784450	420	P2 subdomain	in this study
		293	GII.17		Germany	2024	2024-01-05	PV784451	420	P2 subdomain	in this study
		294	GII.17		Germany	2024	2024-01-05	PV784452	420	P2 subdomain	in this study
		295	GII.17		Germany	2024	2024-01-05	PV784453	420	P2 subdomain	in this study
		296	GII.17		Germany	2024	2024-01-05	PV784454	420	P2 subdomain	in this study
		297	GII.17		Germany	2024	2024	PV784455	420	P2 subdomain	in this study
		298	GII.17		Germany	2024	2024	PV784456	420	P2 subdomain	in this study
		299	GII.17		Germany	2024	2024-02-01	PV784457	420	P2 subdomain	in this study
		300	GII.17		Germany	2024	2024	PV784458	420	P2 subdomain	in this study
		301	GII.17		Germany	2024	2024	PV784459	420	P2 subdomain	in this study
		302	GII.17		Germany	2024	2024	PV784460	420	P2 subdomain	in this study
		303	GII.17		Germany	2024	2024-01-19	PV784461	420	P2 subdomain	in this study
		304	GII.17		Germany	2024	2024-01-19	PV784462	420	P2 subdomain	in this study
		305	GII.17		Germany	2024	2024-01-19	PV784463	420	P2 subdomain	in this study
		306	GII.17		Germany	2024	2024-01-15	PV784464	420	P2 subdomain	in this study
		307	GII.17		Germany	2024	2024	PV784465	420	P2 subdomain	in this study
		308	GII.17		Germany	2024	2024	PV784466	420	P2 subdomain	in this study
		309	GII.17		Germany	2024	2024	PV784467	420	P2 subdomain	in this study
		310	GII.17		Germany	2024	2024	PV784468	420	P2 subdomain	in this study
		311	GII.17		Germany	2024	2024	PV784469	420	P2 subdomain	in this study
		312	GII.17		Germany	2024	2024-02-27	PV784470	420	P2 subdomain	in this study
		313	GII.17		Germany	2024	2024-02-29	PV784471	420	P2 subdomain	in this study
		314	GII.17		Germany	2024	2024-02-29	PV784472	420	P2 subdomain	in this study
		315	GII.17		Germany	2024	2024-03-08	PV784473	420	P2 subdomain	in this study
		316	GII.17		Germany	2024	2024-03-09	PV784474	420	P2 subdomain	in this study
		317	GII.17		Germany	2024	2024-03-09	PV784475	420	P2 subdomain	in this study
		318	GII.17		Germany	2024	2024-03-07	PV784476	420	P2 subdomain	in this study
		319	GII.17		Germany	2024	2024	PV784477	420	P2 subdomain	in this study
		320	GII.17		Germany	2024	2024	PV784478	420	P2 subdomain	in this study
		321	GII.17		Germany	2024	2024-03-11	PV784479	420	P2 subdomain	in this study
		322	GII.17		Germany	2024	2024-03-03	PV784480	420	P2 subdomain	in this study
		323	GII.17		Germany	2024	2024-03-13	PV784481	420	P2 subdomain	in this study
		324	GII.17		Germany	2024	2024-03-07	PV784482	420	P2 subdomain	in this study
		325	GII.17		Germany	2024	2024-03-07	PV784483	420	P2 subdomain	in this study
		326	GII.17		Germany	2024	2024-03-08	PV784484	420	P2 subdomain	in this study
		327	GII.17		Germany	2024	2024-03-08	PV784485	420	P2 subdomain	in this study
		328	GII.17		Germany	2024	2024-03-08	PV784486	420	P2 subdomain	in this study
		329	GII.17		Germany	2024	2024-03-08	PV784487	420	P2 subdomain	in this study
		330	GII.17		Germany	2024	2024-02-18	PV784488	420	P2 subdomain	in this study
		331	GII.17		Germany	2024	2024-02-27	PV784489	420	P2 subdomain	in this study
		332	GII.17		Germany	2024	2024-02-28	PV784490	420	P2 subdomain	in this study
		333	GII.17		Germany	2024	2024-03-02	PV784491	420	P2 subdomain	in this study
		334	GII.17		Germany	2024	2024-03-02	PV784492	420	P2 subdomain	in this study
		335	GII.17		Germany	2024	2024-03-03	PV784493	420	P2 subdomain	in this study
		336	GII.17		Germany	2024	2024-03-03	PV784494	420	P2 subdomain	in this study
		337	GII.17		Germany	2024	2024-01-14	PV784495	420	P2 subdomain	in this study
		338	GII.17		Germany	2024	2024-02-10	PV784496	420	P2 subdomain	in this study
		339	GII.17		Germany	2024	2024-03-01	PV784497	420	P2 subdomain	in this study
		340	GII.17		Germany	2024	2024-02-15	PV784498	420	P2 subdomain	in this study
		341	GII.17		Germany	2024	2024-01-26	PV784499	420	P2 subdomain	in this study
		342	GII.17		Germany	2024	2024-02-03	PV784500	420	P2 subdomain	in this study
		343	GII.17		Germany	2024	2024-03-10	PV784501	420	P2 subdomain	in this study
		344	GII.17		Germany	2024	2024-03-11	PV784502	420	P2 subdomain	in this study
		345	GII.17		Germany	2024	2024	PV784503	420	P2 subdomain	in this study
		346	GII.17		Germany	2024	2024	PV784504	420	P2 subdomain	in this study
		347	GII.17		Germany	2024	2024-03-12	PV784505	420	P2 subdomain	in this study
		348	GII.17		Germany	2024	2024-03-13	PV784506	420	P2 subdomain	in this study
		349	GII.17		Germany	2024	2024-03-12	PV784507	420	P2 subdomain	in this study
		350	GII.17		Germany	2024	2024-03-12	PV784508	420	P2 subdomain	in this study
		351	GII.17		Germany	2024	2024-03-14	PV784509	420	P2 subdomain	in this study
		352	GII.17		Germany	2024	2024-03-12	PV784510	420	P2 subdomain	in this study
		353	GII.17		Germany	2024	2024-03-18	PV784511	420	P2 subdomain	in this study
		354	GII.17		Germany	2024	2024-03-20	PV784512	420	P2 subdomain	in this study
		355	GII.17		Germany	2024	2024-03-13	PV784513	420	P2 subdomain	in this study
		356	GII.17		Germany	2024	2024-03-13	PV784514	420	P2 subdomain	in this study
		357	GII.17		Germany	2024	2024-03-16	PV784515	420	P2 subdomain	in this study
		358	GII.17		Germany	2024	2024-03-15	PV784516	420	P2 subdomain	in this study
		359	GII.17		Germany	2024	2024-03-19	PV784517	420	P2 subdomain	in this study
		360	GII.17		Germany	2024	2024-03-17	PV784518	420	P2 subdomain	in this study
		361	GII.17		Germany	2024	2024-03-19	PV784519	420	P2 subdomain	in this study
		362	GII.17		Germany	2024	2024-03-18	PV784520	420	P2 subdomain	in this study
		363	GII.17		Germany	2024	2024-03-21	PV784521	420	P2 subdomain	in this study
		364	GII.17		Germany	2024	2024-03-20	PV784522	420	P2 subdomain	in this study
		365	GII.17		Germany	2024	2024-03-20	PV784523	420	P2 subdomain	in this study
		366	GII.17		Germany	2024	2024-03-20	PV784524	420	P2 subdomain	in this study
		367	GII.17		Germany	2024	2024-03-19	PV784525	420	P2 subdomain	in this study
		368	GII.17		Germany	2024	2024-03-19	PV784526	420	P2 subdomain	in this study
		369	GII.17		Germany	2024	2024-03-19	PV784527	420	P2 subdomain	in this study
		370	GII.17		Germany	2024	2024-03-18	PV784528	420	P2 subdomain	in this study
		371	GII.17		Germany	2024	2024-03-19	PV784529	420	P2 subdomain	in this study
		372	GII.17		Germany	2024	2024-03-19	PV784530	420	P2 subdomain	in this study
		373	GII.17		Germany	2024	2024-03-18	PV784531	420	P2 subdomain	in this study
		374	GII.17		Germany	2024	2024-03-19	PV784532	420	P2 subdomain	in this study
		375	GII.17		Germany	2024	2024-03-18	PV784533	420	P2 subdomain	in this study
		376	GII.17		Germany	2024	2024-03-19	PV784534	420	P2 subdomain	in this study
		377	GII.17		Germany	2024	2024-03-22	PV784535	420	P2 subdomain	in this study
		378	GII.17		Germany	2024	2024-03-22	PV784536	420	P2 subdomain	in this study
		379	GII.17		Germany	2024	2024-03-22	PV784537	420	P2 subdomain	in this study
		380	GII.17		Germany	2024	2024-03-22	PV784538	420	P2 subdomain	in this study
		381	GII.17		Germany	2024	2024-03-22	PV784539	420	P2 subdomain	in this study
		382	GII.17		Germany	2024	2024-03-22	PV784540	420	P2 subdomain	in this study
		383	GII.17		Germany	2024	2024-03-22	PV784541	420	P2 subdomain	in this study
		384	GII.17		Germany	2024	2024-03-22	PV784542	420	P2 subdomain	in this study
		385	GII.17		Germany	2024	2024-03-21	PV784543	420	P2 subdomain	in this study
		386	GII.17		Germany	2024	2024-03-21	PV784544	420	P2 subdomain	in this study
		387	GII.17		Germany	2024	2024-03-22	PV784545	420	P2 subdomain	in this study
		388	GII.17		Germany	2024	2024-03-17	PV784546	420	P2 subdomain	in this study
		389	GII.17		Germany	2024	2024-03-17	PV784547	420	P2 subdomain	in this study
		390	GII.17		Germany	2024	2024-03-17	PV784548	420	P2 subdomain	in this study
		391	GII.17		Germany	2024	2024-03-18	PV784549	420	P2 subdomain	in this study
		392	GII.17		Germany	2024	2024-03-10	PV784550	420	P2 subdomain	in this study
		393	GII.17		Germany	2024	2024-03-12	PV784551	420	P2 subdomain	in this study
		394	GII.17		Germany	2024	2024-03-22	PV784552	420	P2 subdomain	in this study
		395	GII.17		Germany	2024	2024-03-22	PV784553	420	P2 subdomain	in this study
		396	GII.17		Germany	2024	2024-03-22	PV784554	420	P2 subdomain	in this study
		397	GII.17		Germany	2024	2024-03-19	PV784555	420	P2 subdomain	in this study
		398	GII.17		Germany	2024	2024-03-19	PV784556	420	P2 subdomain	in this study
		399	GII.17		Germany	2024	2024-03-19	PV784557	420	P2 subdomain	in this study
		400	GII.17		Germany	2024	2024-03-14	PV784558	420	P2 subdomain	in this study
		401	GII.17		Germany	2024	2024-03-15	PV784559	420	P2 subdomain	in this study
		402	GII.17		Germany	2024	2024-03-15	PV784560	420	P2 subdomain	in this study
		403	GII.17		Germany	2024	2024-03-16	PV784561	420	P2 subdomain	in this study
		404	GII.17		Germany	2024	2024	PV784562	420	P2 subdomain	in this study
		405	GII.17		Germany	2024	2024	PV784563	420	P2 subdomain	in this study
		406	GII.17		Germany	2024	2024-03-21	PV784564	420	P2 subdomain	in this study
		407	GII.17		Germany	2024	2024-03-23	PV784565	420	P2 subdomain	in this study
		408	GII.17		Germany	2024	2024-03-19	PV784566	420	P2 subdomain	in this study
		409	GII.17		Germany	2024	2024	PV784567	420	P2 subdomain	in this study
		410	GII.17		Germany	2024	2024	PV784568	420	P2 subdomain	in this study
		411	GII.17		Germany	2024	2024-03-25	PV784569	420	P2 subdomain	in this study
		412	GII.17		Germany	2024	2024-03-17	PV784570	420	P2 subdomain	in this study
		413	GII.17		Germany	2024	2024-03-17	PV784571	420	P2 subdomain	in this study
		414	GII.17		Germany	2024	2024-03-17	PV784572	420	P2 subdomain	in this study
		415	GII.17		Germany	2024	2024-03-17	PV784573	420	P2 subdomain	in this study
		416	GII.17		Germany	2024	2024-03-17	PV784574	420	P2 subdomain	in this study
		417	GII.17		Germany	2024	2024	PV784575	420	P2 subdomain	in this study
		418	GII.17		Germany	2024	2024	PV784576	420	P2 subdomain	in this study
		419	GII.17		Germany	2024	2024	PV784577	420	P2 subdomain	in this study
		420	GII.17		Germany	2024	2024	PV784578	420	P2 subdomain	in this study
		421	GII.17		Germany	2024	2024	PV784579	420	P2 subdomain	in this study
		422	GII.17		Germany	2024	2024-03-28	PV784580	420	P2 subdomain	in this study
		423	GII.17		Germany	2024	2024-03-28	PV784581	420	P2 subdomain	in this study
		424	GII.17		Germany	2024	2024-03-28	PV784582	420	P2 subdomain	in this study
		425	GII.17		Germany	2024	2024-04-02	PV784583	420	P2 subdomain	in this study
		426	GII.17		Germany	2024	2024-04-02	PV784584	420	P2 subdomain	in this study
		427	GII.17		Germany	2024	2024-04-02	PV784585	420	P2 subdomain	in this study
		428	GII.17		Germany	2024	2024-04-02	PV784586	420	P2 subdomain	in this study
		429	GII.17		Germany	2024	2024-03-25	PV784587	420	P2 subdomain	in this study
		430	GII.17		Germany	2024	2024-04-02	PV784588	420	P2 subdomain	in this study
		431	GII.17		Germany	2024	2024	PV784589	420	P2 subdomain	in this study
		432	GII.17		Germany	2024	2024-03-30	PV784590	420	P2 subdomain	in this study
		433	GII.17		Germany	2024	2024-03-20	PV784591	420	P2 subdomain	in this study
		434	GII.17		Germany	2024	2024-03-21	PV784592	420	P2 subdomain	in this study
		435	GII.17		Germany	2024	2024-03-21	PV784593	420	P2 subdomain	in this study
		436	GII.17		Germany	2024	2024-03-31	PV784594	420	P2 subdomain	in this study
		437	GII.17		Germany	2024	2024-03-28	PV784595	420	P2 subdomain	in this study
		438	GII.17		Germany	2024	2024-03-29	PV784596	420	P2 subdomain	in this study
		439	GII.17		Germany	2024	2024-03-28	PV784597	420	P2 subdomain	in this study
		440	GII.17		Germany	2024	2024-03-22	PV784598	420	P2 subdomain	in this study
		441	GII.17		Germany	2024	2024-03-22	PV784599	420	P2 subdomain	in this study
		442	GII.17		Germany	2024	2024-03-22	PV784600	420	P2 subdomain	in this study
		443	GII.17		Germany	2024	2024-04-02	PV784601	420	P2 subdomain	in this study
		444	GII.17		Germany	2024	2024-04-03	PV784602	420	P2 subdomain	in this study
		445	GII.17		Germany	2024	2024-04-03	PV784603	420	P2 subdomain	in this study
		446	GII.17		Germany	2024	2024-04-03	PV784604	420	P2 subdomain	in this study
		447	GII.17		Germany	2024	2024-04-03	PV784605	420	P2 subdomain	in this study
		448	GII.17		Germany	2024	2024-03-28	PV784606	420	P2 subdomain	in this study
		449	GII.17		Germany	2024	2024-03-27	PV784607	420	P2 subdomain	in this study
		450	GII.17		Germany	2024	2024-03-28	PV784608	420	P2 subdomain	in this study
		451	GII.17		Germany	2024	2024-03-28	PV784609	420	P2 subdomain	in this study
		452	GII.17		Germany	2024	2024-03-27	PV784610	420	P2 subdomain	in this study
		453	GII.17		Germany	2024	2024-03-25	PV784611	420	P2 subdomain	in this study
		454	GII.17		Germany	2024	2024-03-25	PV784612	420	P2 subdomain	in this study
		455	GII.17		Germany	2024	2024-03-30	PV784613	420	P2 subdomain	in this study
		456	GII.17		Germany	2024	2024-04-04	PV784614	420	P2 subdomain	in this study
		457	GII.17		Germany	2024	2024-04-04	PV784615	420	P2 subdomain	in this study
		458	GII.17		Germany	2024	2024-04-02	PV784616	420	P2 subdomain	in this study
		459	GII.17		Germany	2024	2024-04-03	PV784617	420	P2 subdomain	in this study
		460	GII.17		Germany	2024	2023-04-05	PV784618	420	P2 subdomain	in this study
		461	GII.17		Germany	2024	2024-04-10	PV784619	420	P2 subdomain	in this study
		462	GII.17		Germany	2024	2024-04-12	PV784620	420	P2 subdomain	in this study
		463	GII.17		Germany	2024	2024-04-12	PV784621	420	P2 subdomain	in this study
		464	GII.17		Germany	2024	2024-04-12	PV784622	420	P2 subdomain	in this study
		465	GII.17		Germany	2024	2024-04-15	PV784623	420	P2 subdomain	in this study
		466	GII.17		Germany	2024	2024-04-15	PV784624	420	P2 subdomain	in this study
		467	GII.17		Germany	2024	2024-04-15	PV784625	420	P2 subdomain	in this study
		468	GII.17		Germany	2024	2024-04-11	PV784626	420	P2 subdomain	in this study
		469	GII.17		Germany	2024	2024-04-13	PV784627	420	P2 subdomain	in this study
		470	GII.17		Germany	2024	2024-04-15	PV784628	420	P2 subdomain	in this study
		471	GII.17		Germany	2024	2024-04-20	PV784629	420	P2 subdomain	in this study
		472	GII.17		Germany	2024	2024-03-19	PV784630	420	P2 subdomain	in this study
		473	GII.17		Germany	2024	2024-03-19	PV784631	420	P2 subdomain	in this study
		474	GII.17		Germany	2024	2024-03-21	PV784632	420	P2 subdomain	in this study
		475	GII.17		Germany	2024	2024-03-22	PV784633	420	P2 subdomain	in this study
		476	GII.17		Germany	2024	2024-04-22	PV784634	420	P2 subdomain	in this study
		477	GII.17		Germany	2024	2024-04-17	PV784635	420	P2 subdomain	in this study
		478	GII.17		Germany	2024	2024-04-17	PV784636	420	P2 subdomain	in this study
		479	GII.17		Germany	2024	2024-04-23	PV784637	140	P2 subdomain	in this study
		480	GII.17		Germany	2024	2024-04-24	PV784638	420	P2 subdomain	in this study
		481	GII.17		Germany	2024	2024-04-07	PV784639	420	P2 subdomain	in this study
		482	GII.17		Germany	2024	2024-04-08	PV784640	420	P2 subdomain	in this study
		483	GII.17		Germany	2024	2024-04-09	PV784641	420	P2 subdomain	in this study
		484	GII.17		Germany	2024	2024-04-10	PV784642	420	P2 subdomain	in this study
		485	GII.17		Germany	2024	2024-04-19	PV784643	420	P2 subdomain	in this study
		486	GII.17		Germany	2024	2024-04-19	PV784644	420	P2 subdomain	in this study
		487	GII.17		Germany	2024	2024-04-04	PV784645	420	P2 subdomain	in this study
		488	GII.17		Germany	2024	2024-04-04	PV784646	420	P2 subdomain	in this study
		489	GII.17		Germany	2024	2024-04-19	PV784647	420	P2 subdomain	in this study
		490	GII.17		Germany	2024	2024-04-19	PV784648	420	P2 subdomain	in this study
		491	GII.17		Germany	2024	2024-04-16	PV784649	420	P2 subdomain	in this study
		492	GII.17		Germany	2024	2024-04-23	PV784650	420	P2 subdomain	in this study
		493	GII.17		Germany	2024	2024-04-04	PV784651	420	P2 subdomain	in this study
		494	GII.17		Germany	2024	2024	PV784652	420	P2 subdomain	in this study
		495	GII.17		Germany	2024	2024-04-24	PV784653	420	P2 subdomain	in this study
		496	GII.17		Germany	2024	2024-04-26	PV784654	420	P2 subdomain	in this study
		497	GII.17		Germany	2024	2024-04-26	PV784655	420	P2 subdomain	in this study
		498	GII.17		Germany	2024	2024-04-29	PV784656	420	P2 subdomain	in this study
		499	GII.17		Germany	2024	2024	PV784657	420	P2 subdomain	in this study
		500	GII.17		Germany	2024	2024-05-07	PV784658	420	P2 subdomain	in this study
		501	GII.17		Germany	2024	2024-03-14	PV784659	420	P2 subdomain	in this study
		502	GII.17		Germany	2024	2024-03-14	PV784660	420	P2 subdomain	in this study
		503	GII.17		Germany	2024	2024-03-14	PV784661	420	P2 subdomain	in this study
		504	GII.17		Germany	2024	2024-03-13	PV784662	420	P2 subdomain	in this study
		505	GII.17		Germany	2024	2024-03-14	PV784663	420	P2 subdomain	in this study
		506	GII.17		Germany	2024	2024-05-12	PV784664	420	P2 subdomain	in this study
