# Supplementary material for: GII.17 norovirus re-emerged in the 2020s as a result of dynamic and adaptive evolutionary processes
Source: Nat Commun. 2025 Nov 24;16:11596. doi: 10.1038/s41467-025-66279-6 (PMC12749941; doi:10.1038/s41467-025-66279-6)
Supplement: Supplementary file 4 — Supplementary Data 2 [file 41467_2025_66279_MOESM4_ESM.xlsx]

## Sheet: Supplementary Table 2
		Supplementary Data 2. GenBank accession numbers of GII.17 and related norovirus sequences retrieved from GenBank.
		Virus	Genotype	Polymerase type	Country	Year	GenBank accession numer	Length (nt)
		OC01031-1	GII.17	P16	Japan	2001	AB545151	2408
		27-3	GII.17	could_not_assign	Japan	1976	AB684681	2979
		Kawasaki323	GII.17	P17	Japan	2014	AB983218	7550
		CS-E1	GII.17	P16	United States	2002	AY502009	2009
		Katrina-17	GII.17		United States	2005	DQ438972	2459
		C142	GII.17	could_not_assign	French Guiana	1978	KC597139	7441
		13-BH-1	GII.17	P17	Taiwan	2013	KJ156329	3723
		SaitamaT87	GII.17	P16	Japan	2002	KJ196286	7535
		CUHK-NS-491	GII.17		Hong Kong	2014	KP698928	1623
		CUHK-NS-513	GII.17		Hong Kong	2015	KP698931	1623
		152642	GII.17		China	2015	KP864102	1623
		142661	GII.17		China	2014	KP864104	1623
		CUHK-NS-258	GII.17		Hong Kong	2014	KP902563	1617
		CUHK-NS-276	GII.17		Hong Kong	2014	KP902564	1617
		CUHK-NS-360	GII.17		Hong Kong	2014	KP902565	1617
		CUHK-NS-438	GII.17		Hong Kong	2014	KP902567	1623
		CUHK-NS-455	GII.17		Hong Kong	2014	KP902568	1623
		CUHK-NS-456	GII.17		Hong Kong	2014	KP902569	1623
		CUHK-NS-480	GII.17		Hong Kong	2014	KP902571	1623
		CUHK-NS-483	GII.17		Hong Kong	2014	KP902573	1623
		CUHK-NS-493	GII.17		Hong Kong	2014	KP902575	1623
		CUHK-NS-503	GII.17		Hong Kong	2014	KP902578	1623
		CUHK-NS-506	GII.17		Hong Kong	2015	KP902579	1623
		CUHK-NS-512	GII.17		Hong Kong	2015	KP902580	1623
		CUHK-NS-514	GII.17		Hong Kong	2015	KP902581	1623
		CUHK-NS-520	GII.17		Hong Kong	2015	KP902583	1623
		CUHK-NS-521	GII.17		Hong Kong	2015	KP902584	1623
		CUHK-NS-528	GII.17		Hong Kong	2015	KP902585	1623
		CUHK-NS-556	GII.17		Hong Kong	2015	KP902587	1623
		CUHK-NS-565	GII.17		Hong Kong	2015	KP902588	1623
		CUHK-NS-575	GII.17		Hong Kong	2015	KP902590	1623
		CUHK-NS-463	GII.17	P17	Hong Kong	2014	KP998539	7570
		41621	GII.17	P17	China	2014	KR020503	7511
		15-AD-2	GII.17	P17	Taiwan	2015	KR052019	4120
		15-AH-1	GII.17	P17	Taiwan	2015	KR052020	4105
		15-AP-1	GII.17	P17	Taiwan	2015	KR052021	4140
		15-R-4	GII.17	P17	Taiwan	2015	KR052022	3881
		Gaithersburg	GII.17	P17	United States	2014	KR083017	7527
		CGMH69	GII.17	P17	Taiwan	2015	KR154230	7552
		CGMH70	GII.17	P17	Taiwan	2015	KR154231	7551
		JSSZ14313	GII.17	P17	China	2015	KR270442	3198
		JSZJ14003	GII.17	P17	China	2015	KR270443	3198
		JSCZ14010	GII.17	P17	China	2015	KR270444	3198
		JSWX14012	GII.17	P17	China	2015	KR270445	3198
		JSSZ15080	GII.17	P17	China	2015	KR270446	3198
		JSXZ15035	GII.17	P17	China	2015	KR270447	3198
		JSWX15027	GII.17	P17	China	2015	KR270448	3198
		JSNT15033	GII.17	P17	China	2015	KR270449	3198
		ZHITHC-12	GII.17	P17	China	2015	KT253245	7557
		NSW6016	GII.17	P17	Australia	2014	KT285173	2402
		CUHK-NS-472	GII.17		Hong Kong	2014	KT315669	1623
		CUHK-NS-475	GII.17		Hong Kong	2014	KT315670	1623
		CUHK-NS-476	GII.17		Hong Kong	2014	KT315671	1623
		CUHK-NS-478	GII.17		Hong Kong	2014	KT315672	1623
		CUHK-NS-486	GII.17		Hong Kong	2014	KT315673	1623
		CUHK-NS-522	GII.17		Hong Kong	2015	KT315674	1623
		CUHK-NS-523	GII.17		Hong Kong	2015	KT315675	1623
		CUHK-NS-533	GII.17		Hong Kong	2015	KT315676	1623
		CUHK-NS-534	GII.17		Hong Kong	2015	KT315677	1623
		CUHK-NS-537	GII.17		Hong Kong	2015	KT315678	1623
		CUHK-NS-539	GII.17		Hong Kong	2015	KT315679	1623
		CUHK-NS-560	GII.17		Hong Kong	2015	KT315680	1623
		CUHK-NS-570	GII.17		Hong Kong	2015	KT315681	1623
		CUHK-NS-579	GII.17		Hong Kong	2015	KT315682	1623
		CUHK-NS-586	GII.17		Hong Kong	2015	KT315684	1623
		CUHK-NS-589	GII.17		Hong Kong	2015	KT315685	1623
		CUHK-NS-592	GII.17		Hong Kong	2015	KT315686	1623
		CUHK-NS-593	GII.17		Hong Kong	2015	KT315687	1623
		CUHK-NS-602	GII.17		Hong Kong	2015	KT315690	1623
		CUHK-NS-604	GII.17		Hong Kong	2015	KT315692	1623
		CUHK-NS-606	GII.17		Hong Kong	2015	KT315693	1623
		CUHK-NS-611	GII.17		Hong Kong	2015	KT315694	1623
		CUHK-NS-612	GII.17		Hong Kong	2015	KT315695	1623
		CUHK-NS-619	GII.17		Hong Kong	2015	KT315697	1623
		CUHK-NS-629	GII.17		Hong Kong	2015	KT315699	1623
		CUHK-NS-634	GII.17		Hong Kong	2015	KT315700	1623
		CUHK-NS-639	GII.17		Hong Kong	2015	KT315703	1623
		CUHK-NS-641	GII.17		Hong Kong	2015	KT315704	1623
		CUHK-NS-648	GII.17		Hong Kong	2015	KT315707	1623
		CUHK-NS-650	GII.17		Hong Kong	2015	KT315709	1623
		CUHK-NS-658	GII.17		Hong Kong	2015	KT315714	1623
		CUHK-NS-659	GII.17		Hong Kong	2015	KT315715	1623
		CUHK-NS-662	GII.17		Hong Kong	2015	KT315716	1623
		CUHK-NS-670	GII.17		Hong Kong	2015	KT315718	1623
		CUHK-NS-671	GII.17		Hong Kong	2015	KT315719	1623
		CUHK-NS-405	GII.17	P17	Hong Kong	2014	KT326180	7507
		CUHK-NS-649	GII.17	P17	Hong Kong	2015	KT326181	7518
		CUHK-NS-667	GII.17	P17	Hong Kong	2015	KT326182	7506
		PR668	GII.17	P17	Italy	2015	KT346356	3266
		142700	GII.17	P17	China	2014	KT380915	7569
		CUHK-NS-682	GII.17	P31	Hong Kong	2015	KT589391	7550
		Ljubljana1662	GII.17		Slovenia	2015	KT591501	1623
		15-EN-10	GII.17	P17	Taiwan	2015	KT732275	3262
		15-EN-9	GII.17	P17	Taiwan	2015	KT732276	3268
		CUHK-NS-469	GII.17	P17	Hong Kong	2014	KT780394	7559
		CUHK-NS-482	GII.17	P17	Hong Kong	2014	KT780395	7559
		CUHK-NS-492	GII.17	P17	Hong Kong	2014	KT780396	7559
		CUHK-NS-494	GII.17	P17	Hong Kong	2014	KT780397	7559
		CUHK-NS-500	GII.17	P17	Hong Kong	2014	KT780398	7559
		CUHK-NS-502	GII.17	P17	Hong Kong	2014	KT780399	7559
		CUHK-NS-511	GII.17	P17	Hong Kong	2015	KT780400	7559
		CUHK-NS-517	GII.17	P17	Hong Kong	2015	KT780401	7559
		CUHK-NS-549	GII.17	P17	Hong Kong	2015	KT780402	7559
		CUHK-NS-574	GII.17	P17	Hong Kong	2015	KT780403	7559
		CUHK-NS-582	GII.17	P17	Hong Kong	2015	KT780404	7559
		CUHK-NS-599	GII.17	P17	Hong Kong	2015	KT780405	7559
		CUHK-NS-600	GII.17	P17	Hong Kong	2015	KT780406	7559
		CUHK-NS-603	GII.17	P17	Hong Kong	2015	KT780407	7559
		CUHK-NS-627	GII.17	P17	Hong Kong	2015	KT780408	7559
		CUHK-NS-636	GII.17	P17	Hong Kong	2015	KT780409	7559
		CUHK-NS-637	GII.17	P17	Hong Kong	2015	KT780410	7559
		CUHK-NS-643	GII.17	P17	Hong Kong	2015	KT780411	7559
		CUHK-NS-647	GII.17	P17	Hong Kong	2015	KT780412	7559
		CUHK-NS-653	GII.17	P17	Hong Kong	2015	KT780413	7559
		CUHK-NS-655	GII.17	P17	Hong Kong	2015	KT780414	7559
		CUHK-NS-656	GII.17	P17	Hong Kong	2015	KT780415	7559
		CUHK-NS-657	GII.17	P17	Hong Kong	2015	KT780416	7559
		14-BW-3	GII.17	P17	Taiwan	2014	KT906669	3263
		14-BQ-2	GII.17	P17	Taiwan	2014	KT906670	3252
		14-BS-1	GII.17	P17	Taiwan	2014	KT906671	3255
		GZ2014-L313	GII.17	P17	China	2014	KT970370	7495
		GZ2015-L324	GII.17	P17	China	2015	KT970371	7495
		GZ2015-L325	GII.17	P17	China	2015	KT970372	7495
		GZ2015-L337	GII.17	P17	China	2015	KT970373	7495
		GZ2015-L339	GII.17	P17	China	2015	KT970374	7495
		GZ2015-L340	GII.17	P17	China	2015	KT970375	7495
		GZ2015-L343	GII.17	P17	China	2015	KT970376	7495
		GZ2015-L362	GII.17	P17	China	2015	KT970377	7495
		HN01	GII.17	P17	China	2015	KT992785	7498
		HN02	GII.17	P17	China	2015	KT992786	7499
		HN03	GII.17	P17	China	2015	KT992787	7499
		HN04	GII.17	P17	China	2015	KT992788	7498
		HN05	GII.17	P17	China	2015	KT992789	7501
		HNkaohao	GII.17	P17	China	2015	KT992790	7548
		CUHK-NS-864	GII.17		Hong Kong	2016	KU555841	1620
		35-0584	GII.17	P17	China	2015	KU557783	7555
		35-0585	GII.17	P17	China	2015	KU557784	7555
		1085	GII.17	P17	China	2014	KU557785	7496
		1711	GII.17	P17	China	2014	KU557786	7417
		18-1712	GII.17	P17	China	2014	KU557787	7417
		2238	GII.17	P17	China	2013	KU557788	7497
		1548	GII.17	P17	China	2014	KU557790	7504
		47-1808	GII.17		China	2015	KU557793	1567
		50-1816	GII.17		China	2015	KU557794	1567
		49-1811	GII.17		China	2015	KU557795	1567
		49-1812	GII.17		China	2015	KU557796	1567
		10-0106	GII.17		China	2014	KU557797	1623
		10-0108	GII.17		China	2014	KU557798	1623
		1184	GII.17		China	2014	KU557799	1623
		12-0119	GII.17		China	2015	KU557800	1623
		1209	GII.17		China	2013	KU557801	1623
		12-1515	GII.17		China	2014	KU557802	1623
		12-1516	GII.17		China	2014	KU557803	1623
		14-0134	GII.17		China	2015	KU557804	1623
		14-0135	GII.17		China	2015	KU557805	1623
		14-1533	GII.17		China	2014	KU557806	1623
		15-1649	GII.17		China	2014	KU557807	1623
		15-1650	GII.17		China	2014	KU557808	1623
		15-1651	GII.17		China	2014	KU557809	1623
		1549	GII.17		China	2014	KU557811	1623
		16-0148	GII.17		China	2015	KU557812	1623
		16-0149	GII.17		China	2015	KU557813	1623
		16-0150	GII.17		China	2015	KU557814	1623
		16-1669	GII.17		China	2014	KU557815	1623
		16-1670	GII.17		China	2014	KU557816	1623
		16-1671	GII.17		China	2014	KU557817	1623
		17-0151	GII.17		China	2015	KU557818	1623
		17-0152	GII.17		China	2015	KU557819	1623
		17-0153	GII.17		China	2015	KU557820	1623
		18-0158	GII.17		China	2015	KU557821	1623
		18-1680	GII.17		China	2014	KU557822	1623
		18-1681	GII.17		China	2014	KU557823	1623
		18-1682	GII.17		China	2014	KU557824	1623
		20-0181	GII.17		China	2015	KU557825	1623
		20-0183	GII.17		China	2015	KU557826	1623
		20-1694	GII.17		China	2014	KU557827	1623
		20-1695	GII.17		China	2014	KU557828	1623
		20-1711	GII.17		China	2014	KU557829	1623
		21-0193	GII.17		China	2015	KU557830	1623
		21-0194	GII.17		China	2015	KU557831	1623
		21-0195	GII.17		China	2015	KU557832	1623
		21-1712	GII.17		China	2014	KU557833	1623
		21-1713	GII.17		China	2014	KU557834	1623
		21-1714	GII.17		China	2014	KU557835	1623
		22-0203	GII.17		China	2015	KU557836	1623
		22-0204	GII.17		China	2015	KU557837	1623
		22-0205	GII.17		China	2015	KU557838	1623
		23-0216	GII.17		China	2015	KU557840	1623
		24-0221	GII.17		China	2015	KU557841	1623
		24-0222	GII.17		China	2015	KU557842	1623
		25-0224	GII.17		China	2015	KU557843	1623
		25-0225	GII.17		China	2015	KU557844	1623
		25-0227	GII.17		China	2015	KU557845	1623
		26-2044	GII.17		China	2014	KU557846	1623
		26-2047	GII.17		China	2014	KU557847	1623
		27-2055	GII.17		China	2014	KU557848	1623
		27-2058	GII.17		China	2014	KU557849	1623
		28-0454	GII.17		China	2015	KU557850	1623
		28-0455	GII.17		China	2015	KU557851	1623
		28-0457	GII.17		China	2015	KU557852	1623
		29-0499	GII.17		China	2015	KU557853	1623
		29-0500	GII.17		China	2015	KU557854	1623
		41699	GII.17		China	2015	KU557855	1623
		42430	GII.17		China	2015	KU557856	1623
		30-0501	GII.17		China	2015	KU557857	1623
		30-0502	GII.17		China	2015	KU557858	1623
		34-0576	GII.17		China	2015	KU557859	1623
		35-0586	GII.17		China	2015	KU557862	1623
		37-0718	GII.17		China	2015	KU557863	1623
		37-0719	GII.17		China	2015	KU557864	1623
		37-0720	GII.17		China	2015	KU557865	1623
		38-0965	GII.17		China	2015	KU557866	1623
		38-0966	GII.17		China	2015	KU557867	1623
		38-0967	GII.17		China	2015	KU557868	1623
		4-0017	GII.17		China	2015	KU557869	1623
		4-0018	GII.17		China	2015	KU557870	1623
		4-0019	GII.17		China	2015	KU557871	1623
		40-1012	GII.17		China	2015	KU557872	1623
		40-1013	GII.17		China	2015	KU557873	1623
		40-1014	GII.17		China	2015	KU557874	1623
		45-1731	GII.17		China	2015	KU557875	1623
		45-1732	GII.17		China	2015	KU557876	1623
		45-1734	GII.17		China	2015	KU557877	1623
		45-1737	GII.17		China	2015	KU557878	1623
		45-1738	GII.17		China	2015	KU557879	1623
		47-1807	GII.17		China	2015	KU557880	1623
		5-0032	GII.17		China	2015	KU557881	1623
		5-0033	GII.17		China	2015	KU557882	1623
		51-1818	GII.17		China	2015	KU557883	1623
		52-1819	GII.17		China	2015	KU557884	1623
		6-0046	GII.17		China	2014	KU557885	1623
		7-0050	GII.17		China	2015	KU557886	1623
		7-0056	GII.17		China	2015	KU557887	1623
		7-0057	GII.17		China	2015	KU557888	1623
		8-0089	GII.17		China	2015	KU557889	1623
		8-0090	GII.17		China	2015	KU557890	1623
		8-0091	GII.17		China	2015	KU557891	1623
		9-0097	GII.17		China	2015	KU557892	1623
		9-0098	GII.17		China	2015	KU557893	1623
		CUHK-NS-471	GII.17		Hong Kong	2014	KU561224	1623
		CUHK-NS-477	GII.17		Hong Kong	2014	KU561225	1623
		CUHK-NS-481	GII.17		Hong Kong	2014	KU561226	1623
		CUHK-NS-484	GII.17		Hong Kong	2014	KU561227	1623
		CUHK-NS-488	GII.17		Hong Kong	2014	KU561228	1623
		CUHK-NS-498	GII.17		Hong Kong	2014	KU561229	1623
		CUHK-NS-504	GII.17		Hong Kong	2015	KU561230	1623
		CUHK-NS-535	GII.17		Hong Kong	2015	KU561231	1623
		CUHK-NS-536	GII.17		Hong Kong	2015	KU561232	1623
		CUHK-NS-541	GII.17		Hong Kong	2015	KU561233	1623
		CUHK-NS-543	GII.17		Hong Kong	2015	KU561234	1623
		CUHK-NS-546	GII.17		Hong Kong	2015	KU561235	1623
		CUHK-NS-548	GII.17		Hong Kong	2015	KU561236	1623
		CUHK-NS-576	GII.17		Hong Kong	2015	KU561237	1623
		CUHK-NS-580	GII.17		Hong Kong	2015	KU561238	1623
		CUHK-NS-583	GII.17		Hong Kong	2015	KU561239	1623
		CUHK-NS-594	GII.17		Hong Kong	2015	KU561240	1623
		CUHK-NS-595	GII.17		Hong Kong	2015	KU561241	1623
		CUHK-NS-610	GII.17		Hong Kong	2015	KU561242	1623
		CUHK-NS-614	GII.17		Hong Kong	2015	KU561243	1623
		CUHK-NS-622	GII.17		Hong Kong	2015	KU561244	1623
		CUHK-NS-635	GII.17		Hong Kong	2015	KU561245	1623
		CUHK-NS-679	GII.17		Hong Kong	2015	KU561246	1623
		CUHK-NS-680	GII.17		Hong Kong	2015	KU561247	1623
		CUHK-NS-613	GII.17	P17	Hong Kong	2015	KU561248	7559
		CUHK-NS-616	GII.17	P17	Hong Kong	2015	KU561249	7558
		CAU-55	GII.17	P17	South Korea	2013	KU561250	7551
		CAU-85	GII.17	P17	South Korea	2013	KU561251	7551
		CAU-192	GII.17	P17	South Korea	2014	KU561252	7556
		CAU-265	GII.17	P17	South Korea	2014	KU561253	7556
		CAU-267	GII.17	P17	South Korea	2015	KU561254	7556
		CAU-283	GII.17	P17	South Korea	2015	KU561255	7556
		CAU-289	GII.17	P17	South Korea	2015	KU561256	7556
		E11161	GII.17		France	2014	KU587625	1617
		E12905	GII.17		France	2015	KU587626	1623
		E12990	GII.17		France	2015	KU587627	1623
		E12972	GII.17		France	2015	KU587628	1623
		E13289	GII.17		France	2015	KU587629	1623
		13010141	GII.17	P17	China	2013	KU757046	7550
		1401084	GII.17	P17	China	2014	KU757047	7550
		1402047	GII.17	P17	China	2014	KU757048	7550
		1401169	GII.17	P17	China	2014	KU757049	7556
		1401184	GII.17	P17	China	2014	KU757050	7556
		FX141210-5	GII.17	P17	China	2014	KU757051	7556
		FX141226-31	GII.17	P17	China	2014	KU757052	7556
		TF150108-1	GII.17	P17	China	2015	KU757053	5114
		FX150123-1	GII.17	P17	China	2015	KU757054	5114
		152808	GII.17		China	2015	KU953391	1623
		1513140	GII.17		China	2015	KU953392	1623
		1513181	GII.17		China	2015	KU953393	1623
		1613155	GII.17		China	2016	KU953394	1623
		1613179	GII.17		China	2016	KU953395	1623
		1613225	GII.17		China	2016	KU953396	1623
		1613305	GII.17		China	2016	KU953397	1623
		1613306	GII.17		China	2016	KU953398	1623
		HUN5737	GII.17	P17	Hungary	2015	KX024652	3239
		Ljubljana1758	GII.17		Slovenia	2015	KX134669	1623
		Ljubljana1962	GII.17		Slovenia	2015	KX134670	1623
		Ljubljana535	GII.17		Slovenia	2016	KX134671	1623
		CUHK-NS-767	GII.17		Hong Kong	2015	KX168437	1623
		CUHK-NS-861	GII.17		Hong Kong	2015	KX168438	1623
		CUHK-NS-863	GII.17		Hong Kong	2016	KX168439	1623
		CUHK-NS-866	GII.17		Hong Kong	2016	KX168440	1623
		CUHK-NS-880	GII.17		Hong Kong	2016	KX168441	1623
		CUHK-NS-882	GII.17		Hong Kong	2016	KX168442	1623
		CUHK-NS-892	GII.17		Hong Kong	2016	KX168443	1623
		CUHK-NS-896	GII.17		Hong Kong	2016	KX168444	1623
		CUHK-NS-899	GII.17		Hong Kong	2016	KX168445	1623
		CUHK-NS-901	GII.17		Hong Kong	2016	KX168446	1623
		CUHK-NS-907	GII.17		Hong Kong	2016	KX168447	1623
		CUHK-NS-911	GII.17		Hong Kong	2016	KX168448	1623
		CUHK-NS-917	GII.17		Hong Kong	2016	KX168449	1623
		CUHK-NS-920	GII.17		Hong Kong	2016	KX168450	1623
		CUHK-NS-922	GII.17		Hong Kong	2016	KX168451	1623
		CUHK-NS-928	GII.17		Hong Kong	2016	KX168452	1623
		CUHK-NS-930	GII.17		Hong Kong	2016	KX168453	1623
		CUHK-NS-935	GII.17		Hong Kong	2016	KX168454	1623
		CUHK-NS-936	GII.17		Hong Kong	2016	KX168455	1623
		CUHK-NS-942	GII.17		Hong Kong	2016	KX168456	1623
		AlbertaEI421	GII.17		Canada	2014	KX171412	2182
		AlbertaEI487	GII.17		Canada	2014	KX171413	2193
		AlbertaEI331	GII.17		Canada	2015	KX171414	2209
		AlbertaSG004	GII.17		Canada	2015	KX171415	2183
		AlbertaSG005	GII.17		Canada	2015	KX171416	2061
		AlbertaSG001	GII.17		Canada	2014	KX171417	2171
		AlbertaSG002	GII.17		Canada	2015	KX171418	2163
		AlbertaSG003	GII.17		Canada	2015	KX171419	2179
		22478_CRIE	GII.17		Russia	2015	KX216782	1623
		22833_CRIE	GII.17		Russia	2015	KX216783	1623
		22692_CRIE	GII.17		Russia	2015	KX216784	1623
		23079_CRIE	GII.17		Russia	2015	KX216785	1623
		22852_CRIE	GII.17		Russia	2015	KX216786	1623
		23392_CRIE	GII.17		Russia	2015	KX216788	1623
		23123_CRIE	GII.17		Russia	2015	KX216789	1623
		23406_CRIE	GII.17		Russia	2015	KX216790	1623
		23395_CRIE	GII.17		Russia	2015	KX216791	1623
		23378_CRIE	GII.17		Russia	2015	KX216792	1623
		23233_CRIE	GII.17		Russia	2015	KX216793	1623
		22962_CRIE	GII.17		Russia	2015	KX216794	1623
		23108_CRIE	GII.17		Russia	2015	KX216795	1623
		23110_CRIE	GII.17		Russia	2015	KX216796	1623
		23308_CRIE	GII.17		Russia	2015	KX216797	1623
		23249_CRIE	GII.17		Russia	2015	KX216798	1623
		23251_CRIE	GII.17		Russia	2015	KX216799	1623
		23376_CRIE	GII.17		Russia	2015	KX216800	1623
		23377_CRIE	GII.17		Russia	2015	KX216801	1623
		23382_CRIE	GII.17		Russia	2015	KX216802	1623
		23383_CRIE	GII.17		Russia	2015	KX216803	1623
		23438_CRIE	GII.17		Russia	2015	KX216804	1623
		23440_CRIE	GII.17		Russia	2015	KX216805	1623
		23289_CRIE	GII.17		Russia	2015	KX216806	1623
		15-G1181	GII.17		Germany	2015	KX244850	1623
		15-G1182	GII.17		Germany	2015	KX244851	1623
		15-G1269	GII.17		Germany	2015	KX244852	1623
		15-G1200	GII.17		Germany	2015	KX244853	1623
		16-G0188	GII.17		Germany	2016	KX244854	1623
		B1995	GII.17		Thailand	2014	KX346699	1623
		B2306	GII.17		Thailand	2015	KX346700	1623
		B2316	GII.17		Thailand	2015	KX346701	1623
		B2387	GII.17		Thailand	2015	KX346702	1623
		B2395	GII.17		Thailand	2015	KX346703	1623
		B2459	GII.17		Thailand	2015	KX346704	1623
		B2194	GII.17		Thailand	2015	KX346705	1623
		X17_15NV570	GII.17		New Zealand	2015	KX371107	1623
		X18_15NV581	GII.17		New Zealand	2015	KX371108	1623
		X19_15NV796	GII.17		New Zealand	2015	KX371109	1623
		X20_15NV806	GII.17		New Zealand	2015	KX371110	1623
		X23_16NV021	GII.17		New Zealand	2016	KX371111	1623
		X27_16NV149	GII.17		New Zealand	2016	KX371112	1623
		CA-11	GII.17		Canada	2015	KX420891	2164
		ABEI446	GII.17		Canada	2015	KX420892	2170
		ABEI43	GII.17		Canada	2016	KX420893	2163
		ABEI68	GII.17		Canada	2016	KX420894	2177
		ABEI69	GII.17		Canada	2016	KX420895	2194
		Veldhoven219	GII.17	P17	Netherlands	2015	KX424646	2353
		Almere278	GII.17	P17	Netherlands	2015	KX424647	2353
		Almere279	GII.17	P17	Netherlands	2015	KX424648	2353
		Heemskerk337	GII.17	P17	Netherlands	2015	KX424649	2353
		Heemskerk336	GII.17	P17	Netherlands	2015	KX424650	2353
		BA202_16-16	GII.17	P17	Italy	2015	KX592170	3291
		PA31	GII.17	P17	Italy	2016	KX592171	3291
		PA39	GII.17	P17	Italy	2016	KX592172	3291
		016D01	GII.17		China	2016	KX989474	1623
		016D02	GII.17		China	2016	KX989475	1623
		016D03	GII.17		China	2016	KX989476	1623
		016D04	GII.17		China	2016	KX989477	1623
		016D05	GII.17		China	2016	KX989478	1623
		CUHK-NS-467	GII.17		Hong Kong	2014	KY069114	1623
		CUHK-NS-1011	GII.17		Hong Kong	2016	KY069115	1623
		LVCA_24606	GII.17	P17	Brazil	2015	KY392867	7397
		LVCA_24785	GII.17	P17	Brazil	2015	KY392868	7319
		LVCA_24738_RS	GII.17		Brazil	2015	KY397953	1623
		LVCA_24933_RS_09	GII.17		Brazil	2015	KY397954	1623
		LVCA_24936_RS_09	GII.17		Brazil	2015	KY397955	1623
		LVCA_24928_SC_09	GII.17		Brazil	2015	KY397958	1623
		JC001	GII.17		China	2015	KY406954	1623
		JC006	GII.17		China	2015	KY406955	1623
		JC008	GII.17		China	2015	KY406956	1623
		JC009	GII.17		China	2015	KY406957	1623
		JC011	GII.17		China	2015	KY406958	1623
		JC014	GII.17		China	2015	KY406959	1623
		JC032	GII.17		China	2015	KY406960	1623
		JC119	GII.17		China	2016	KY406961	1623
		JC123	GII.17		China	2016	KY406962	1623
		JC125	GII.17		China	2016	KY406963	1623
		JC126	GII.17		China	2016	KY406964	1623
		JC128	GII.17		China	2016	KY406965	1623
		JC130	GII.17		China	2016	KY406966	1623
		JC131	GII.17		China	2016	KY406967	1623
		JC133	GII.17		China	2016	KY406968	1623
		JC134	GII.17		China	2016	KY406969	1623
		JC138	GII.17		China	2016	KY406970	1623
		JC144	GII.17		China	2016	KY406971	1623
		JC145	GII.17		China	2016	KY406972	1623
		JC148	GII.17		China	2016	KY406973	1623
		JC149	GII.17		China	2016	KY406974	1623
		JC151	GII.17		China	2016	KY406975	1623
		JC156	GII.17		China	2016	KY406976	1623
		JC157	GII.17		China	2016	KY406977	1623
		JC160	GII.17		China	2016	KY406978	1623
		JC170	GII.17		China	2016	KY406979	1623
		JC019	GII.17		China	2015	KY406980	1623
		JC129	GII.17		China	2016	KY406981	1623
		015K01	GII.17		China	2015	KY407181	1623
		015K02	GII.17		China	2015	KY407182	1623
		015H01	GII.17		China	2015	KY407183	1623
		015H02	GII.17		China	2015	KY407184	1623
		015H03	GII.17		China	2015	KY407185	1623
		015H04	GII.17		China	2015	KY407186	1623
		016M01	GII.17		China	2016	KY407203	1623
		016M02	GII.17		China	2016	KY407204	1623
		016N01	GII.17		China	2016	KY407205	1623
		016N02	GII.17		China	2016	KY407206	1623
		NM2	GII.17	P17	China	2016	KY502252	2266
		NSW9428	GII.17	P17	Australia	2016	KY905330	7491
		NSW543Q	GII.17	P17	Australia	2015	KY905332	7533
		Kawasaki308	GII.17	P17	Japan	2015	LC037415	7555
		Nagano7-1	GII.17	P17	Japan	2014	LC043139	7545
		Saitama5203	GII.17	P17	Japan	2013	LC043167	7534
		Saitama5309	GII.17	P17	Japan	2013	LC043168	7535
		Nagano8-1	GII.17	P17	Japan	2014	LC043305	7535
		MIY2	GII.17		Japan	2015	LC101820	2463
		Osaka14-273	GII.17		Japan	2015	LC148844	2483
		Osaka14-283	GII.17		Japan	2015	LC148845	2483
		Osaka14-332	GII.17		Japan	2015	LC148846	2483
		Osaka14-346	GII.17		Japan	2015	LC148847	2483
		Osaka14-394	GII.17		Japan	2015	LC148848	2483
		Osaka14-508	GII.17		Japan	2015	LC148849	2483
		Osaka15-157	GII.17		Japan	2015	LC148850	2483
		Osaka15-208	GII.17		Japan	2015	LC148851	2483
		Osaka15-377	GII.17		Japan	2016	LC148852	2483
		Osaka15-399	GII.17		Japan	2016	LC148853	2483
		Osaka15-428	GII.17		Japan	2016	LC148854	2483
		Osaka15-479	GII.17		Japan	2016	LC148855	2483
		Osaka15-493	GII.17		Japan	2016	LC148856	2483
		NVN15.349	GII.17	P17	Viet Nam	2015	LC177662	2399
		Tokyo330021	GII.17	P17	Japan	2017	LC258403	7420
		FE143	GII.17	P17	Japan	2017	LC311767	3577
		FE144	GII.17	P17	Japan	2017	LC311768	3577
		FE145	GII.17	P17	Japan	2017	LC311769	3577
		FE147	GII.17	P17	Japan	2017	LC311770	3577
		FE148	GII.17	P17	Japan	2017	LC311771	3577
		FE149	GII.17	P17	Japan	2017	LC311772	3577
		FE150	GII.17	P17	Japan	2017	LC311773	3577
		OsakaFB64	GII.17	P17	Japan	2016	LC318745	3504
		OsakaFB299	GII.17	P17	Japan	2016	LC318746	3505
		OsakaFB311	GII.17	P17	Japan	2016	LC318747	3476
		OsakaFB315	GII.17	P17	Japan	2016	LC318748	3307
		OsakaFB292	GII.17		Japan	2016	LC318750	1620
		OsakaFB430	GII.17	P17	Japan	2017	LC318751	3297
		OsakaFB431	GII.17	P17	Japan	2017	LC318752	3330
		OsakaFB433	GII.17	P17	Japan	2017	LC318753	3478
		OsakaFB434	GII.17	P17	Japan	2017	LC318754	3473
		WakayamaK14	GII.17	P17	Japan	2017	LC318755	3133
		WakayamaK3	GII.17	P17	Japan	2017	LC318756	3133
		WakayamaJ2	GII.17	P17	Japan	2017	LC318757	3133
		WakayamaJ7	GII.17	P17	Japan	2017	LC318758	3133
		330032	GII.17	P17	Japan	2016	LC333866	3136
		330033	GII.17	P17	Japan	2016	LC333867	3136
		330034	GII.17	P17	Japan	2016	LC333868	3136
		330035	GII.17	P17	Japan	2016	LC333869	3136
		330036	GII.17	P17	Japan	2016	LC333870	3136
		330037	GII.17	P17	Japan	2016	LC333871	3136
		330038	GII.17	P17	Japan	2016	LC333872	3136
		330039	GII.17	P17	Japan	2016	LC333873	3136
		330040	GII.17	P17	Japan	2016	LC333874	3136
		330041	GII.17	P17	Japan	2016	LC333875	3136
		330042	GII.17	P17	Japan	2016	LC333876	3136
		330043	GII.17	P17	Japan	2016	LC333877	3136
		330044	GII.17	P17	Japan	2016	LC333878	3136
		330045	GII.17	P17	Japan	2016	LC333879	3136
		330046	GII.17	P17	Japan	2016	LC333880	3136
		330047	GII.17	P17	Japan	2016	LC333881	3136
		330048	GII.17	P17	Japan	2016	LC333882	3136
		330049	GII.17	P17	Japan	2016	LC333883	3136
		330050	GII.17	P17	Japan	2016	LC333884	3136
		330051	GII.17	P17	Japan	2016	LC333885	3136
		330052	GII.17	P17	Japan	2017	LC333886	3136
		330053	GII.17	P17	Japan	2017	LC333887	3136
		330054	GII.17	P17	Japan	2017	LC333888	3136
		330055	GII.17	P17	Japan	2017	LC333889	3136
		330056	GII.17	P17	Japan	2017	LC333890	3136
		330057	GII.17	P17	Japan	2017	LC333891	3136
		330058	GII.17	P17	Japan	2017	LC333892	3136
		330059	GII.17	P17	Japan	2017	LC333893	3136
		330060	GII.17	P17	Japan	2017	LC333894	3136
		330061	GII.17	P17	Japan	2017	LC333895	3133
		330062	GII.17	P17	Japan	2017	LC333896	3136
		330063-Tokyo	GII.17	P17	Japan	2017	LC333897	3136
		330064	GII.17	P31	Japan	2017	LC333898	3136
		330065	GII.17	P17	Japan	2017	LC333899	3136
		330066	GII.17	P17	Japan	2017	LC333900	3136
		330067	GII.17	P17	Japan	2017	LC333901	3136
		Aichi28	GII.17	P17	Japan	2016	LC349986	3432
		AichiF101	GII.17	P17	Japan	2015	LC349987	3432
		AichiF1	GII.17	P17	Japan	2015	LC349988	3432
		AichiF1	GII.17	P17	Japan	2016	LC349989	3432
		AichiF14	GII.17	P17	Japan	2016	LC349990	3432
		AichiF15	GII.17	P17	Japan	2016	LC349991	3432
		AichiF289	GII.17	P17	Japan	2015	LC349992	3432
		AichiF4	GII.17	P17	Japan	2016	LC349993	3432
		AO-8	GII.17	P17	Japan	2014	LC369214	7591
		GU-55	GII.17	P17	Japan	2015	LC369215	7576
		GU-56	GII.17	P17	Japan	2015	LC369216	7524
		GU-57	GII.17	P17	Japan	2015	LC369217	7524
		GU-58	GII.17	P17	Japan	2015	LC369218	7533
		GU-59	GII.17	P17	Japan	2015	LC369219	7562
		GU-60	GII.17	P17	Japan	2015	LC369220	7560
		GU-69	GII.17	P17	Japan	2015	LC369221	7527
		HI-78	GII.17	P17	Japan	2015	LC369222	7577
		HI-80	GII.17	P17	Japan	2015	LC369224	7554
		HI-82	GII.17	P17	Japan	2015	LC369225	7549
		KA-67	GII.17	P17	Japan	2015	LC369227	7565
		MI-77	GII.17	P17	Japan	2014	LC369228	7618
		MI-79	GII.17	P17	Japan	2014	LC369229	7551
		MI-80	GII.17	P17	Japan	2014	LC369230	7551
		MI-81	GII.17	P17	Japan	2015	LC369231	7551
		MI-83	GII.17	P17	Japan	2015	LC369232	7556
		MI-84	GII.17	P17	Japan	2015	LC369233	7595
		MI-85	GII.17	P17	Japan	2015	LC369234	7613
		MI-86	GII.17	P17	Japan	2015	LC369235	7587
		MI-87	GII.17	P17	Japan	2015	LC369236	7562
		MI-88	GII.17	P17	Japan	2015	LC369237	7608
		MI-89	GII.17	P17	Japan	2015	LC369238	7556
		MI-90	GII.17	P17	Japan	2015	LC369239	7549
		MI-91	GII.17	P17	Japan	2015	LC369240	7554
		MI-92	GII.17	P17	Japan	2015	LC369241	7554
		MI-93	GII.17	P17	Japan	2015	LC369242	7589
		MI-94	GII.17	P17	Japan	2015	LC369243	7551
		SA-116	GII.17	P17	Japan	2016	LC369244	7561
		SA-145	GII.17	P17	Japan	2015	LC369245	7555
		SA-146	GII.17	P17	Japan	2015	LC369246	7547
		SA-148	GII.17	P17	Japan	2015	LC369247	7547
		SA-149	GII.17	P17	Japan	2015	LC369248	7547
		SA-150	GII.17	P17	Japan	2015	LC369249	7549
		SA-164	GII.17	P17	Japan	2015	LC369251	7539
		SA-165	GII.17	P17	Japan	2015	LC369252	7545
		SA-172	GII.17	P17	Japan	2015	LC369253	7546
		TO-144	GII.17	P17	Japan	2015	LC369254	7547
		TO-146	GII.17	P17	Japan	2015	LC369255	7588
		TO-147	GII.17	P17	Japan	2015	LC369256	7555
		TO-148	GII.17	P17	Japan	2015	LC369257	7590
		SA-169	GII.17	P17	Japan	2015	LC369258	7484
		OC12019	GII.17	P17	Japan	2012	LC433694	2402
		OC14032	GII.17	P17	Japan	2014	LC433695	2402
		OC15003	GII.17	P17	Japan	2015	LC433696	2408
		OC15006	GII.17	P17	Japan	2015	LC433698	2408
		OC15007	GII.17	P17	Japan	2015	LC433699	2408
		OC15036	GII.17	P17	Japan	2015	LC433709	2408
		OC15037	GII.17	P17	Japan	2015	LC433710	2408
		OC15041	GII.17	P17	Japan	2015	LC433711	2408
		OC15050	GII.17	P17	Japan	2015	LC433712	2408
		OC15063	GII.17	P17	Japan	2015	LC433713	2408
		OC16015	GII.17	P17	Japan	2016	LC433716	2408
		OC16020	GII.17	P17	Japan	2016	LC433718	2408
		OC16033	GII.17	P17	Japan	2016	LC433719	2408
		OH13017	GII.17	P17	Japan	2013	LC433720	2402
		OH14113	GII.17	P17	Japan	2014	LC433721	2408
		OH15001	GII.17	P17	Japan	2015	LC433722	2408
		OH15002	GII.17	P17	Japan	2015	LC433723	2408
		OH15004	GII.17	P17	Japan	2015	LC433724	2408
		OH15007	GII.17	P17	Japan	2015	LC433726	2408
		OH15009	GII.17	P17	Japan	2015	LC433727	2408
		OH15014	GII.17	P17	Japan	2015	LC433729	2408
		OH15015	GII.17	P17	Japan	2015	LC433730	2408
		OH15021	GII.17	P17	Japan	2015	LC433731	2408
		OH15061	GII.17	P17	Japan	2015	LC433732	2408
		OH16003	GII.17	P17	Japan	2016	LC433733	2408
		OH16009	GII.17	P17	Japan	2016	LC433734	2408
		OH16012	GII.17	P17	Japan	2016	LC433735	2408
		OH16018	GII.17	P17	Japan	2016	LC433736	2408
		IB-N13-89	GII.17	P17	Japan	2013	LC486737	3130
		IB-N14-342	GII.17	P17	Japan	2014	LC486738	3130
		IB-N14-711	GII.17	P17	Japan	2015	LC486739	3136
		IB-N14-792	GII.17	P17	Japan	2015	LC486740	3136
		IB-N15-461	GII.17	P17	Japan	2015	LC486741	3136
		IB-N16-815	GII.17	P17	Japan	2016	LC486742	3136
		IB-N16-981	GII.17	P17	Japan	2017	LC486743	3136
		IB-N17-115	GII.17	P17	Japan	2017	LC486744	3136
		IB-N17-194	GII.17	P17	Japan	2017	LC486745	3136
		AI-F1	GII.17	P17	Japan	2016	LC486746	3136
		AI-F1	GII.17	P17	Japan	2015	LC486747	3136
		AI-F4	GII.17	P17	Japan	2016	LC486748	3136
		AI-F15	GII.17	P17	Japan	2016	LC486749	3136
		AI-28	GII.17	P17	Japan	2016	LC486750	3136
		AI-F101	GII.17	P17	Japan	2015	LC486751	3136
		AI-F289	GII.17	P17	Japan	2016	LC486752	3136
		YG-4	GII.17	P17	Japan	2016	LC486753	3136
		YG-5	GII.17	P17	Japan	2016	LC486754	3136
		YG-6	GII.17	P17	Japan	2017	LC486755	3136
		HI-S1786	GII.17	P17	Japan	2017	LC486756	3136
		HI-S1809	GII.17	P17	Japan	2017	LC486757	3136
		FE132	GII.17	P17	Japan	2017	LC486758	3136
		FE170	GII.17	P17	Japan	2017	LC486759	3136
		FE195	GII.17	P17	Japan	2017	LC486760	3136
		KS-19-1	GII.17	P17	Japan	2015	LC486761	3136
		KS-19-2	GII.17	P17	Japan	2015	LC486762	3136
		KS-19-3	GII.17	P17	Japan	2015	LC486763	3136
		KS-19-4	GII.17	P17	Japan	2016	LC486764	3136
		KS-19-5	GII.17	P17	Japan	2016	LC486765	3136
		KS-19-6	GII.17	P17	Japan	2016	LC486766	3136
		KS-19-7	GII.17	P17	Japan	2017	LC486767	3136
		KS-19-8	GII.17	P17	Japan	2017	LC486768	3136
		KS-19-9	GII.17	P17	Japan	2017	LC486769	3136
		KS-19-10	GII.17	P17	Japan	2017	LC486770	3136
		SOEP83	GII.17	P17	Indonesia	2016	LC597112	7542
		1379F_Tokyo	GII.17	P17	Japan	2021	LC644992	7417
		NICED-BCH-11889	GII.17	P38	India	2019	LC769700	7577
		B2330	GII.17		Thailand	2015	MF073239	1623
		B2346	GII.17		Thailand	2015	MF073240	1623
		B2381	GII.17		Thailand	2015	MF073241	1623
		B2444	GII.17		Thailand	2016	MF073242	1623
		B2453	GII.17		Thailand	2016	MF073243	1623
		B2532	GII.17		Thailand	2016	MF073244	1623
		B2579	GII.17		Thailand	2016	MF073245	1623
		B2595	GII.17		Thailand	2016	MF073246	1623
		B2600	GII.17		Thailand	2016	MF073247	1623
		B2901	GII.17		Thailand	2016	MF073248	1623
		B2906	GII.17		Thailand	2016	MF073249	1623
		B2961	GII.17		Thailand	2016	MF073250	1623
		B2963	GII.17		Thailand	2016	MF073251	1623
		B3182	GII.17		Thailand	2016	MF073252	1623
		B3200	GII.17		Thailand	2016	MF073253	1623
		B3357	GII.17		Thailand	2016	MF073254	1623
		United_States-7356	GII.17		United States	2015	MF172092	1623
		United_States-7424	GII.17		United States	2015	MF172093	1623
		United_States-7425	GII.17		United States	2015	MF172094	1623
		United_States-8986	GII.17		United States	2016	MF172095	1623
		United_States-9166	GII.17		United States	2016	MF172096	1623
		WH2017-36	GII.17	P17	China	2017	MF421538	7530
		WH2017-153	GII.17	P17	China	2017	MF421539	7530
		WH2017-156	GII.17	P17	China	2017	MF421540	7530
		WH2017-162	GII.17	P17	China	2017	MF421541	7530
		WH2017-170	GII.17	P17	China	2017	MF421542	7530
		NS2014603	GII.17	P17	China	2014	MG692610	7556
		CUHK-NS-1710	GII.17		China	2018	MG995040	1626
		NORO_121_30	GII.17	P16	United Kingdom	2014	MH218591	7535
		NORO_231_20	GII.17	P17	United Kingdom	2016	MH218689	7562
		16F0437	GII.17		China	2016	MH375799	1623
		16SF0831	GII.17		China	2016	MH375801	1623
		16SF1127	GII.17		China	2016	MH375802	1623
		16SF1269	GII.17		China	2016	MH375803	1623
		16SF408	GII.17		China	2016	MH375804	1623
		16SF409	GII.17		China	2016	MH375805	1623
		17F1545	GII.17		China	2017	MH375806	1623
		17F2074	GII.17		China	2017	MH375808	1623
		18F0410	GII.17		China	2018	MH375809	1623
		18F0435	GII.17		China	2018	MH375810	1623
		18F0442	GII.17		China	2018	MH375811	1623
		18F131	GII.17		China	2018	MH375812	1596
		18F238	GII.17		China	2018	MH375813	1623
		18F415	GII.17		China	2018	MH375814	1623
		16F0270_GD-SZ	GII.17		China	2016	MH572223	1623
		16F0591_GD-ZQ	GII.17		China	2016	MH572224	1623
		16F0717_GD-FS	GII.17		China	2016	MH572225	1623
		16F0750	GII.17		China	2016	MH572226	1623
		16F0784_GD-MM	GII.17		China	2016	MH572227	1623
		16F0791	GII.17		China	2016	MH572228	1623
		16F1030_GD-SZ	GII.17		China	2016	MH572229	1623
		16F1092_GD-SZ	GII.17		China	2016	MH572230	1623
		16F1113_GD-MM	GII.17		China	2016	MH572231	1623
		17F3414_GD-DG	GII.17		China	2017	MH572232	1623
		25747-LVCA	GII.17	P17	Brazil	2016	MH608288	7488
		25744-LVCA	GII.17	P17	Brazil	2016	MH638230	7488
		25449-SC-LVCA	GII.17	P17	Brazil	2016	MH746922	7488
		25743-MG-LVCA	GII.17	P17	Brazil	2016	MH746923	7488
		25745-MG-LVCA	GII.17	P17	Brazil	2016	MH746924	7488
		25746-MG-LVCA	GII.17	P17	Brazil	2016	MH746925	7488
		24928-SC-LVCA	GII.17	P17	Brazil	2015	MH747479	7488
		24933-RS-LVCA	GII.17	P17	Brazil	2015	MH747480	7485
		25060-RS-LVCA	GII.17	P17	Brazil	2015	MH747481	7488
		25066-RS-LVCA	GII.17	P17	Brazil	2015	MH747482	7476
		24936-RS-LVCA	GII.17	P17	Brazil	2015	MH890538	7488
		25067-RS-LVCA	GII.17	P17	Brazil	2015	MH890539	7476
		24785-SC-LVCA	GII.17	P17	Brazil	2015	MH997861	7551
		ZS-64	GII.17		China	2013	MK077684	1617
		ZS-422	GII.17		China	2014	MK077685	1623
		ZS-35	GII.17		China	2015	MK077686	1623
		ZS-21	GII.17		China	2015	MK077687	1623
		ZS-78	GII.17		China	2015	MK077688	1623
		ZS-146	GII.17		China	2015	MK077689	1623
		ZS-58	GII.17		China	2015	MK077690	1623
		ZS-22	GII.17		China	2015	MK077691	1623
		ZS-40	GII.17		China	2017	MK077692	1623
		ZS-50	GII.17		China	2017	MK077693	1623
		ZS-2	GII.17		China	2017	MK077694	1623
		ZS-164	GII.17		China	2018	MK077695	1623
		ZS-42	GII.17		China	2017	MK077696	1623
		ZS-64	GII.17		China	2017	MK077697	1623
		ZS-115	GII.17		China	2018	MK077698	1623
		ZS-108	GII.17		China	2018	MK077699	1623
		ZS-31	GII.17		China	2018	MK077700	1623
		ZS-117	GII.17		China	2015	MK077701	1623
		ZS-14	GII.17		China	2015	MK077702	1623
		ZS-64	GII.17		China	2015	MK077703	1623
		ZS-81	GII.17		China	2015	MK077704	1623
		ZS-51	GII.17		China	2015	MK077705	1623
		ZS-392	GII.17		China	2014	MK077706	1623
		ZS-17	GII.17		China	2016	MK077707	1623
		ZS-144	GII.17		China	2015	MK077708	1623
		ZS-39	GII.17		China	2016	MK077709	1623
		ZS-147	GII.17		China	2016	MK077710	1623
		ZS-43	GII.17		China	2017	MK077711	1623
		ZS-176	GII.17		China	2016	MK077712	1623
		ZS-172	GII.17		China	2016	MK077713	1623
		ZS-7	GII.17		China	2017	MK077714	1623
		SZ180008	GII.17		China	2018	MK166053	1623
		SZ180001	GII.17		China	2018	MK166054	1623
		SZ180005	GII.17		China	2018	MK166055	1623
		SZ180009	GII.17		China	2018	MK166056	1623
		SZ180014	GII.17		China	2018	MK166057	1623
		SZ180016	GII.17		China	2018	MK166058	1623
		SZ180018	GII.17		China	2018	MK166059	1623
		SZ180021	GII.17		China	2018	MK166060	1623
		CMC-01	GII.17	P17	South Korea	2013	MK282256	7601
		CMC-02	GII.17	P17	South Korea	2013	MK282257	7600
		CMC-03	GII.17	P17	South Korea	2013	MK282258	7599
		ETR-NV-122	GII.17	P17	Nepal	2014	MK396775	5773
		37	GII.17	P17	Canada	2017	MK648241	7422
		38	GII.17	P17	Canada	2017	MK648242	7420
		3351	GII.17	P17	Spain	2015	MK789431	7533
		3587	GII.17	P17	Spain	2017	MK789432	7558
		3618	GII.17	P17	Spain	2017	MK789433	7542
		G19_036	GII.17	P17	France	2016	MK907800	7528
		G19_037	GII.17	P17	France	2016	MK907801	7536
		16004	GII.17	P17	Brazil	2016	MN045191	4078
		16005	GII.17	P17	Brazil	2016	MN045192	4090
		16007	GII.17	P17	Brazil	2016	MN045193	3973
		16009	GII.17	P17	Brazil	2016	MN045194	3976
		16015	GII.17	P17	Brazil	2016	MN045195	4066
		16017	GII.17	P17	Brazil	2016	MN045196	4003
		AM15-438	GII.17	P17	Brazil	2015	MN045197	2389
		AM16-219	GII.17	P17	Brazil	2016	MN045198	2374
		AM16-313	GII.17	P17	Brazil	2016	MN045200	2230
		38	GII.17	P17	China	2019	MN394546	7428
		NS15217	GII.17	P17	China	2015	MN853414	7556
		SCD1042	GII.17	P17	China	2018	MN960578	7500
		SCD1044_3	GII.17	P17	China	2018	MN996296	7410
		SCD0162_3	GII.17	P17	China	2018	MN996300	7395
		czzl05	GII.17	P17	China	2019	MT158860	7495
		CZZl11	GII.17	P17	China	2019	MT158861	7495
		197_Aragauina	GII.17	P17	Brazil	2014	MT233102	7468
		245_Araguaina	GII.17	P17	Brazil	2014	MT233268	7485
		247_Araguaina	GII.17	P17	Brazil	2014	MT233269	7281
		118-1	GII.17	P17	United States	2015	MT238663	7543
		118-2	GII.17	P17	United States	2015	MT238664	7548
		147-1	GII.17	P17	United States	2015	MT238665	7529
		691-2	GII.17	P17	United States	2015	MT238669	7489
		118-3	GII.17	P17	United States	2015	MT344181	7562
		691-1	GII.17	P17	United States	2015	MT344182	7568
		CA-RGDS-1094	GII.17	P17	United States	2018	MT729791	7561
		PNV010077	GII.17	P13	Peru	2008	MW305512	7505
		PNV008216	GII.17	P13	Peru	2008	MW305517	7487
		T055	GII.17	P13	Tunisia	1977	MW305582	7446
		PNV009912	GII.17	P13	Peru	2008	MW305604	7483
		Arg4446	GII.17	P31	Argentina	2005	MW305607	7507
		Arg4521	GII.17	P13	Argentina	2005	MW305609	7520
		Arg4522	GII.17	P13	Argentina	2005	MW305610	7520
		Arg13099	GII.17	could_not_assign	Argentina	2015	MW305625	7511
		412SR	GII.17	P13	Paraguay	2004	MW305654	7512
		1047SR	GII.17	P31	Paraguay	2005	MW305659	7507
		1109SR	GII.17	P13	Paraguay	2005	MW305660	7512
		DS284	GII.17	P3	Saudi Arabia	1990	MW305734	7499
		PNV004409	GII.17	P13	Peru	2008	MW305742	3240
		BMH15-067	GII.17	P17	Canada	2015	MW661253	7589
		CA-RGDS-1125	GII.17	P31	United States	2013	MZ279713	7504
		CA-RGDS-1124	GII.17	P31	United States	2013	MZ279714	7504
		CA-RGDS-1126	GII.17	P31	United States	2013	MZ279715	7500
		CA-RGDS-1127	GII.17	P17	United States	2015	MZ291623	7495
		CA-RGDS-1128	GII.17	P17	United States	2015	MZ291631	7556
		CA-RGDS-1129	GII.17	P17	United States	2015	MZ291632	7552
		G2_12	GII.17	P17	Mexico	2016	MZ478134	7441
		Guatemala0082	GII.17	P31	Guatemala	2013	OL943802	7546
		Nizhny_Novgorod111	GII.17	P17	Russia	2020	ON854105	1867
		Nizhny_Novgorod1739	GII.17	P17	Russia	2020	ON854109	1867
		Nizhny_Novgorod1812	GII.17	P17	Russia	2020	ON854110	1867
		Nizhny_Novgorod1303	GII.17	P17	Russia	2021	ON854111	1861
		RIVM-NOV-2016-0222_R01-04_major	GII.17	P25	Netherlands	2016	OP205529	7496
		RIVM-NOV-2015-0108_R02-06	GII.17	P17	Netherlands	2015	OP205532	7484
		RIVM-NOV-2015-0257_R02-08	GII.17	P17	Netherlands	2015	OP205533	7490
		RIVM-NOV-2015-0259_R02-10	GII.17	P17	Netherlands	2015	OP205534	7490
		RIVM-NOV-2015-0336_R02-11	GII.17	P17	Netherlands	2015	OP205535	7490
		RIVM-NOV-2015-0346_R02-12	GII.17	P17	Netherlands	2015	OP205536	7490
		RIVM-NOV-2016-0128_R02-13_major	GII.17	P17	Netherlands	2016	OP205537	7490
		CA-RGDS-1164	GII.17	P17	United States	2022	OP689689	7565
		Nizhny_Novgorod755	GII.17	P17	Russia	2022	OP712199	7581
		187601	GII.17	P17	Romania	2015	OP805360	7497
		187865	GII.17	P17	Romania	2015	OP805361	7497
		446222	GII.17	P17	Romania	2021	OP805362	7451
		446223	GII.17	P17	Romania	2021	OP805363	7451
		446225	GII.17	P17	Romania	2021	OP805364	7451
		BCH-13109	GII.17	P17	India	2021	OQ721907	1873
		NIC4691	GII.17	P17	Nicaragua	2017	OR062612	7561
		NIC4894	GII.17		Nicaragua	2017	OR062613	2553
		Nizhny_Novgorod1884	GII.17	P17	Russia	2022	OR475165	1861
		Nizhny_Novgorod2053	GII.17	P17	Russia	2022	OR475168	1861
		Nizhny_Novgorod2613	GII.17	P17	Russia	2022	OR475172	1861
		Nizhny_Novgorod2788	GII.17	P17	Russia	2022	OR475174	1861
		Nizhny_Novgorod2825	GII.17	P17	Russia	2022	OR475176	1861
		Nizhny_Novgorod71	GII.17	P17	Russia	2023	OR475185	1861
		Nizhny_Novgorod136	GII.17	P17	Russia	2023	OR475187	1861
		Nizhny_Novgorod194	GII.17	P17	Russia	2023	OR475188	1861
		Nizhny_Novgorod302	GII.17	P17	Russia	2022	OR475189	1861
		Nizhny_Novgorod442	GII.17	P17	Russia	2022	OR475191	1861
		Nizhny_Novgorod487	GII.17	P17	Russia	2023	OR475192	1861
		CA-RGDS-1180	GII.17	P17	United States	2023	OR685283	7494
		CA-RGDS-1181	GII.17	P31	United States	2022	OR687156	7476
		2204011	GII.17	P17	China	2022	PP267276	7505
		2204012	GII.17	P17	China	2022	PP267277	7504
		2204013	GII.17	P17	China	2022	PP267278	7493
		2204016	GII.17	P17	China	2022	PP267279	7504
		2204017	GII.17	P17	China	2022	PP267280	7491
		2204019	GII.17	P17	China	2022	PP267281	7491
		22040110	GII.17	P17	China	2022	PP267282	7488
		22040111	GII.17	P17	China	2022	PP267283	7490
		22040112	GII.17	P17	China	2022	PP267284	7503
		22040113	GII.17	P17	China	2022	PP267285	7503
		22040114	GII.17	P17	China	2022	PP267286	7489
		22040115	GII.17	P17	China	2022	PP267287	7488
		22040118	GII.17	P17	China	2022	PP267288	7494
		22040119	GII.17	P17	China	2022	PP267289	7490
		22040120	GII.17	P17	China	2022	PP267290	7488
		22040121	GII.17	P17	China	2022	PP267291	7488
		22040122	GII.17	P17	China	2022	PP267292	7490
		22040123	GII.17	P17	China	2022	PP267293	7491
		22040124	GII.17	P17	China	2022	PP267294	7489
		22040129	GII.17	P17	China	2022	PP267295	7491
		22040217	GII.17	P17	China	2022	PP267296	7489
		23030818	GII.17	P17	China	2023	PP267298	7503
		454001	GII.17	P17	Thailand	2024	PP381824	7553
		2204018	GII.17	P17	China	2022	PP423019	7484
		22040226	GII.17	P17	China	2022	PP423020	7487
		NoV23-012	GII.17	P17	Thailand	2023	PP587392	7561
		NoV23-013	GII.17	P17	Thailand	2023	PP587393	7561
		GSC43242	GII.17	P17	Canada	2024	PQ031234	7534
		Michigan0047	GII.17	P17	United States	2023	PQ304610	7560
		Clinton0099	GII.17	P17	United States	2023	PQ304611	7560
		Clinton0100	GII.17	P17	United States	2023	PQ304612	7556
		Clinton0102	GII.17	P17	United States	2023	PQ304613	7556
		Clinton0104	GII.17	P17	United States	2023	PQ304614	7560
		SanMateo0237	GII.17	P31	United States	2022	PQ304632	7508
		SanFrancisco0147	GII.17	P17	United States	2023	PQ304633	7554
		SanFrancisco0148	GII.17	P17	United States	2023	PQ304634	7549
		Maimi0014	GII.17	P17	United States	2023	PQ308684	7524
		Maimi0015	GII.17	P17	United States	2023	PQ308685	7520
		Franklin0020	GII.17	P17	United States	2023	PQ308686	7520
		Fairfield0028	GII.17	P17	United States	2023	PQ308687	7520
		Fairfield0029	GII.17	P17	United States	2023	PQ308688	2633
		Franklin0095	GII.17	P17	United States	2023	PQ308689	7520
		Franklin0097	GII.17	P17	United States	2023	PQ308690	7251
		Oregon7046	GII.17	P17	United States	2023	PQ310124	7504
		Oregon7112	GII.17	P17	United States	2023	PQ310125	7504
		Oregon8004	GII.17	P17	United States	2023	PQ310126	7504
		Oregon8010	GII.17	P17	United States	2024	PQ310127	7504
		Oregon8013	GII.17	P17	United States	2024	PQ310128	7504
		Oregon8015	GII.17	P17	United States	2024	PQ310129	7504
		Oregon8026	GII.17	P17	United States	2024	PQ310130	7504
		Oregon8031	GII.17	P17	United States	2024	PQ310131	7504
		Park0001	GII.17	P17	United States	2024	PQ310234	7556
		Park0002	GII.17	P17	United States	2024	PQ310235	7560
		Wyoming0005	GII.17	P17	United States	2024	PQ310236	7556
		NewYork0002	GII.17	P17	United States	2024	PQ310251	7544
		NewYork0004	GII.17	P17	United States	2024	PQ310252	7544
		Boone0006	GII.17	P17	United States	2024	PQ310354	7554
		Sheboygan0502	GII.17	P17	United States	2023	PQ310459	7548
		19	GII.17	P17	Germany	2024	PQ310518	7555
		20	GII.17	P17	Germany	2024	PQ310519	7555
		21	GII.17	P17	Germany	2024	PQ310520	7555
		22	GII.17	P17	Germany	2024	PQ310521	7555
		23	GII.17	P17	Germany	2024	PQ310522	7555
		WT-NORO-0787	GII.17	P17	United Kingdom	2016	PQ336847	7496
		WT-NORO-1934	GII.17	P17	United Kingdom	2021	PQ336848	7493
		WT-NORO-2019	GII.17	P17	United Kingdom	2021	PQ336849	7493
		WT-NORO-2117	GII.17	P17	United Kingdom	2022	PQ336850	7493
		WT-NORO-2269	GII.17	P17	United Kingdom	2022	PQ336851	7493
		WT-NORO-2270	GII.17	P17	United Kingdom	2022	PQ336852	7493
		WT-NORO-2315	GII.17	P17	United Kingdom	2022	PQ336853	7493
		WT-NORO-2317	GII.17	P17	United Kingdom	2022	PQ336854	7493
		WT-NORO-2148	GII.17	P17	United Kingdom	2022	PQ336855	7493
		WT-NORO-2163	GII.17	P17	United Kingdom	2022	PQ336856	7493
		WT-NORO-2316	GII.17	P17	United Kingdom	2022	PQ336857	7493
		WT-NORO-2360	GII.17	P17	United Kingdom	2022	PQ336858	7493
		WT-NORO-2164	GII.17	P17	United Kingdom	2022	PQ336859	7493
		WT-NORO-2231	GII.17	P17	United Kingdom	2022	PQ336860	7493
		WT-NORO-2271	GII.17	P17	United Kingdom	2022	PQ336861	7493
		WT-NORO-2320	GII.17	P17	United Kingdom	2022	PQ336862	7493
		WT-NORO-2197	GII.17	P17	United Kingdom	2022	PQ336863	7493
		WT-NORO-2306	GII.17	P17	United Kingdom	2021	PQ336864	7493
		WT-NORO-2196	GII.17	P17	United Kingdom	2022	PQ336865	7493
		WT-NORO-2198	GII.17	P17	United Kingdom	2022	PQ336866	7493
		WT-NORO-2116	GII.17	P17	United Kingdom	2022	PQ336867	7493
		WT-NORO-2012	GII.17	P17	United Kingdom	2021	PQ336868	7499
		WT-NORO-1984	GII.17	P17	United Kingdom	2021	PQ336869	7499
		WT-NORO-2273	GII.17	P17	United Kingdom	2022	PQ336870	7499
		WT-NORO-2324	GII.17	P17	United Kingdom	2022	PQ336871	7499
		WT-NORO-1181	GII.17	P17	United Kingdom	2019	PQ336872	7499
		WT-NORO-1506	GII.17	P17	United Kingdom	2019	PQ336873	7499
		RIVM-NL-NoV15-05	GII.17	P17	Netherlands	2015	PQ373119	7550
		RIVM-NL-NoV15-20	GII.17	P17	Netherlands	2015	PQ373120	7547
		RIVM-NL-NoV15-21	GII.17	P17	Netherlands	2015	PQ373121	7553
		RIVM-NL-NoV15-47	GII.17	P17	Netherlands	2015	PQ373122	7549
		RIVM-NL-NoV15-48	GII.17	P17	Netherlands	2015	PQ373123	7557
		RIVM-NL-NoV16-13	GII.17	P17	Netherlands	2016	PQ373124	7546
		RIVM-NL-NoV16-45	GII.17	P17	Netherlands	2016	PQ373125	7513
		RIVM-NL-NoV17-12	GII.17	P17	Netherlands	2017	PQ373126	7557
		RIVM-NL-NoV19-19	GII.17	P17	Netherlands	2019	PQ373127	7557
		RIVM-NL-NoV20-05	GII.17	P17	Netherlands	2020	PQ373128	7507
		RIVM-NL-NoV22-08	GII.17	P17	Netherlands	2022	PQ373129	7544
		RIVM-NL-NoV22-16	GII.17	P17	Netherlands	2022	PQ373130	7552
		RIVM-NL-NoV22-22	GII.17	P17	Netherlands	2022	PQ373131	7550
		RIVM-NL-NoV22-23	GII.17	P17	Netherlands	2022	PQ373132	7550
		RIVM-NL-NoV22-52a	GII.17	P17	Netherlands	2022	PQ373133	7551
		RIVM-NL-NoV22-38	GII.17	P17	Netherlands	2022	PQ373134	7542
		RIVM-NL-NoV22-45	GII.17	P17	Netherlands	2022	PQ373135	7549
		RIVM-NL-NoV22-52b	GII.17	P17	Netherlands	2022	PQ373136	7506
		RIVM-NL-NoV23-01	GII.17	P17	Netherlands	2022	PQ373137	7506
		RIVM-NL-NoV23-37	GII.17	P17	Netherlands	2023	PQ373138	7551
		RIVM-NL-NoV23-43	GII.17	P17	Netherlands	2023	PQ373139	7551
		RIVM-NL-NoV23-44	GII.17	P17	Netherlands	2023	PQ373140	7551
		RIVM-NL-NoV23-50	GII.17	P17	Netherlands	2023	PQ373141	7548
		RIVM-NL-NoV24-03	GII.17	P17	Netherlands	2024	PQ373142	7550
		RIVM-NL-NoV24-06	GII.17	P17	Netherlands	2024	PQ373143	7511
		RIVM-NL-NoV24-09	GII.17	P17	Netherlands	2024	PQ373144	7547
		RIVM-NL-NoV24-11	GII.17	P17	Netherlands	2024	PQ373145	7547
		RIVM-NL-NoV24-13	GII.17	P17	Netherlands	2024	PQ373146	7526
		RIVM-NL-NoV24-14	GII.17	P17	Netherlands	2024	PQ373147	7496
		101-2	GII.3	P3	United States	1987	MW305591	7506
		101-3	GII.3	P3	United States	1987	MW305592	7506
		101-4	GII.3	P3	United States	1987	MW305650	7506
		CHDC4090	GII.3	P3	United States	1988	MW305727	7505
		CHDC4031	GII.3	P3	United States	1988	MW305728	7505
		DS332	GII.3	P3	Saudi Arabia	1990	MW305731	7505
		DS331	GII.3	P3	Saudi Arabia	1990	MW305732	7505
		DS330	GII.3	P3	Saudi Arabia	1990	MW305733	7505
		CHDC5365	GII.3	P3	United States	1991	MW305726	7505
		NV Amsterdam 1994	GII.3	P3	Netherlands	1995	KJ194504	7535
		NV Amsterdam 1 1995	GII.3	P3	Netherlands	1995	KJ194500	7527
		Saitama U201	GII.3	P3	Japan	1998	AB039782	7541
		Saitama U18	GII.3	P3	Japan	1998	AB039781	7541
		CHDC6261	GII.3	P3	United States	1990	MW305725	7499
		Maastricht021		P3	Netherlands	2006	JN176920	1530
		HO-20	GII.3	P3	Japan	2004	LC122831	7550
		Pune-PC25	GII.13	P13	India	2006	EU921354	3034
		1065	GII.4	P13	Botswana	2017	MW045405	7020
