# Supplementary material for: GII.17 norovirus re-emerged in the 2020s as a result of dynamic and adaptive evolutionary processes
Source: Nat Commun. 2025 Nov 24;16:11596. doi: 10.1038/s41467-025-66279-6 (PMC12749941; doi:10.1038/s41467-025-66279-6)
Supplement: Supplementary file 5 — Supplementary Data 3 [file 41467_2025_66279_MOESM5_ESM.xlsx]

## Sheet: Supplementary Table 3
	Supplementary Data 3. Sequence alignment of HBGA-binding loops for GII.17 viruses used for immunoassays
	VLPs	Conventional GII HBGA binding loop
		P-loop																A-loop										S-loop
		337	338	339	340	341	342	343	344	345	346	347	348	349	350	351		374	375	376	377	378	379	380		381		436	437	438	439	440	441	442	443
	23030818/China/2023 (D)	Q	R	N	V	G	N	D	A	P	G	S	T	R	A	Q		N	N	D	D	F	Q	F	-	Q		V	P	C	S	G	G	Y	N
	Kawasaki308/Japan/2015 (D)	Q	R	N	V	G	N	D	A	P	G	S	T	R	A	Q		D	N	D	D	F	Q	F	-	Q		V	P	C	S	G	G	Y	N
	Gaithersburg/United States/2014 (D)	Q	R	N	V	G	N	D	A	P	G	S	T	R	A	Q		D	N	D	D	F	Q	F	-	Q		V	P	C	S	G	G	Y	N
	AlbertaSG004/Canada/2015 (C)	Q	R	N	V	G	N	D	A	P	G	S	T	R	A	H		N	D	D	D	F	Q	W	-	Q		V	P	C	S	G	G	Y	N
	Kawasaki323/Japan/2014 (C)	Q	R	N	V	G	N	D	A	P	G	S	T	R	A	H		N	D	N	D	F	Q	L	-	Q		V	P	C	S	G	G	Y	N
	E11161/France/2014 (New)	Q	R	N	V	G	N	D	A	P	G	S	T	R	A	H		N	D	D	D	F	Q	L	-	Q		V	P	C	S	G	G	Y	N
	446222/Romania/2021 (New)	Q	R	N	V	G	N	D	A	P	G	S	T	R	A	H		N	D	N	D	F	Q	L	-	Q		V	P	C	S	G	G	Y	N
	144/Germany/2024 (New)	Q	R	N	V	G	N	D	A	P	G	S	T	R	S	H		N	D	D	D	F	Q	L	-	Q		V	P	C	S	G	G	Y	N
	Tokyo27-3/Japan/1976	Q	R	N	V	G	N	D	A	P	G	S	T	R	A	H		T	S	E	D	F	R	T	G	Q		V	P	C	S	G	G	Y	N
	Arg13099/Argentina/2015	Q	R	N	V	G	G	S	T	P	G	A	T	R	A	H		T	S	D	D	F	D	E	G	Q		V	P	C	A	G	G	Y	D
	CA-RGDS-1180/United States/2023 (B)	Q	R	N	V	G	G	S	G	N	N	T	T	R	A	H		Q	S	D	D	F	Q	V	S	Q		I	P	C	A	G	G	I	S
	PNV008216/Peru/2008 (B)	Q	R	N	V	G	G	T	G	N	N	T	T	R	A	H		E	S	D	D	F	Q	V	G	P		V	P	C	A	G	G	V	S
	Katrina17/United States/2005 (B)	Q	R	N	V	G	G	T	G	N	N	T	T	R	A	H		E	S	E	D	F	Q	V	G	P		V	P	C	A	G	G	V	S
	CUHK-NS-682/Hong Kong/2015 (A)	Q	R	N	V	Q	P	N	-	P	N	T	T	R	A	H		T	S	E	D	F	I	V	G	Q		V	P	C	A	G	G	I	S
	Arg4446/Argentina/2005 (A)	Q	R	N	V	Q	P	N	-	P	N	T	T	R	A	H		T	S	E	D	F	V	V	G	Q		V	P	C	A	G	G	V	S
	C142/French Guiana/1978 (A)	Q	R	N	V	V	S	N	-	P	N	T	T	R	A	H		T	S	D	D	F	Q	L	Q	Q		V	P	C	A	G	G	V	S
	VLPs	GII.13/GII.21 HBGA (Lea) binding loop
		B-loop										N-loop									T-loop
		292	293	294			295	296	297	298		356	357	358	359	360	361	362	363		393	394	395		396	397	398
	23030818/China/2023 (D)	A	Q	I	-	-	N	Q	R	D		S	T	Y	S	P	Q	F	V		D	D	D	D	H	P	F
	Kawasaki308/Japan/2015 (D)	A	Q	I	-	-	N	Q	R	D		S	T	Y	S	P	Q	F	V		D	D	D	G	H	P	F
	Gaithersburg/United States/2014 (D)	A	Q	I	-	-	N	Q	R	D		S	T	Y	S	P	Q	F	V		D	D	D	G	H	P	F
	AlbertaSG004/Canada/2015 (C)	A	E	T	-	-	D	H	R	D		S	T	Y	I	P	Q	F	V		D	G	D	-	H	P	F
	Kawasaki323/Japan/2014 (C)	A	E	T	-	-	D	H	R	D		S	T	Y	S	P	Q	F	V		D	G	D	-	H	P	F
	E11161/France/2014 (New)	A	E	T	-	-	D	N	P	D		S	T	Y	S	P	K	F	V		D	G	N	-	H	P	F
	446222/Romania/2021 (New)	A	E	T	-	-	D	N	P	D		S	T	Y	S	P	R	F	V		D	G	D	-	H	P	F
	144/Germany/2024 (New)	A	E	T	-	-	D	N	P	D		S	T	Y	S	P	R	F	V		D	G	N	-	Q	P	F
	Tokyo27-3/Japan/1976	A	E	T	-	-	D	N	P	D		S	T	T	S	P	Q	F	V		E	D	N	-	H	P	F
	Arg13099/Argentina/2015	A	R	T	-	-	D	H	P	D		S	T	T	S	S	Q	F	V		E	Q	N	-	H	T	F
	CA-RGDS-1180/United States/2023 (B)	A	D	V	E	N	Q	H	D	D		S	T	T	S	T	Q	F	V		E	T	G	-	H	P	F
	PNV008216/Peru/2008 (B)	A	D	V	Q	S	S	H	Q	D		A	T	T	S	T	Q	F	V		E	T	G	-	H	P	F
	Katrina17/United States/2005 (B)	A	D	V	Q	N	S	H	Q	D		A	T	T	S	T	Q	F	V		E	T	G	-	H	S	F
	CUHK-NS-682/Hong Kong/2015 (A)	A	D	V	R	P	N	H	D	D		S	T	T	S	S	Q	F	V		E	D	G	-	H	A	F
	Arg4446/Argentina/2005 (A)	A	D	V	H	Q	S	H	D	D		S	T	T	S	S	Q	F	V		E	T	G	-	H	D	F
	C142/French Guiana/1978 (A)	A	D	V	H	Q	S	H	D	D		S	T	T	S	S	Q	F	V		E	S	G	-	H	D	F
	HBGA-binding sites were highlighted in red (Liu W et al. PLoS Pathog 2015; Qian Y et al. J Virol 2019; Singh BK et al. J Virol 2015; Tan M and Jiang X PLoS Pathog 2010; Tan M and Jiang X Trans Microbiol 2011)
	A unique mutation that is involved in HBGA-binding ability of ancestral virus (E11161/France/2014) of new cluster is highlighted in yeloow.
	Reference of positions: Kawasaki323/Japan/2014 (cluster C)
