# Supplementary material for: GII.17 norovirus re-emerged in the 2020s as a result of dynamic and adaptive evolutionary processes
Source: Nat Commun. 2025 Nov 24;16:11596. doi: 10.1038/s41467-025-66279-6 (PMC12749941; doi:10.1038/s41467-025-66279-6)
Supplement: Supplementary file 6 — Supplementary Data 4 [file 41467_2025_66279_MOESM6_ESM.xlsx]

## Sheet: Sheet1
			Supplementary Data 4. Sites under diversifying or purifying selection in P2 subdomain.
			Cluster	Class	Position1	Posterior probability (FUBAR)2	p value (FEL)3
			New	Diversifying	293	0.913	ns
					355	ns	0.1
					374	0.996	0.0249
					376	0.997	0.0193
					395	0.978	ns
				Purifying	276	ns	0.0398
					285	0.993	0.0064
					286	0.908	0.0246
					287	0.95	0.0203
					296	ns	0.0503
					298	ns	0.0568
					318	0.947	0.0202
					323	ns	0.0716
					325	ns	0.0539
					327	0.909	0.0242
					341	0.988	0.0104
					348	ns	0.0396
					350	0.94	0.0529
					358	0.969	0.0137
					360	0.9	0.0353
					362	ns	0.0271
					363	1	0.0001
					366	ns	0.087
					367	0.994	0.0055
					369	0.971	0.0102
					370	ns	0.0505
					373	ns	0.0404
					375	1	0.0003
					387	ns	0.0919
					389	0.962	0.012
					392	0.958	0.0194
					397	0.952	0.0213
					398	0..977	0.0058
					403	0.999	0.0048
					406	ns	0.0523
					408	0.938	0.0302
			D	Diversifying	342	0.996	0.0531
				Purifying	294	0.993	0.0074
					307	0.991	0.0128
					323	0.994	0.0066
					331	0.9	ns
					333	0.965	0.0287
					335	0.972	0.0278
					338	ns	0.0945
					343	0.939	0.0332
					345	0.938	0.0415
					349	ns	0.0871
					359	0.993	0.005
					365	0.98	0.018
					371	0.938	0.0417
					372	ns	0.0945
					377	0.992	0.0086
					381	0.958	0.0739
					385	0.946	0.0273
					413	0.993	0.0073
			1Position is determined using VP1 sequence of Kawasaki323/Japan/2014 virus.
			2Statistical significance was determined using posterior probability ≥0.9 (Murrell B et al. Mol Biol Evol 2013).
			3Statistical significance was evaluated based on the asymptotic x2 distribution and determined using p value ≤0.1 (Pond SLK and Frost SDW. Mol Biol Evol 2005).
			ns: not significant.
