# Supplementary material for: GII.17 norovirus re-emerged in the 2020s as a result of dynamic and adaptive evolutionary processes
Source: Nat Commun. 2025 Nov 24;16:11596. doi: 10.1038/s41467-025-66279-6 (PMC12749941; doi:10.1038/s41467-025-66279-6)
Supplement: Supplementary file 7 — Supplementary Data 5 [file 41467_2025_66279_MOESM7_ESM.xlsx]

## Sheet: Sheet1
		Supplementary Data 5. SRA accession numbers of GII.17 sequence fastq files obtained in this study.
		Virus	Country	Federal states	Date	SRA BioSample accession number(s)
		Hu/GII.17/022/DE/2024	Germany	Baden-Württemberg	2024-02-02	SAMN49367927
		Hu/GII.17/189/DE/2024	Germany	Baden-Württemberg	2024-02-06	SAMN49367928
		Hu/GII.17/188/DE/2024	Germany	Mecklenburg-Western Pomerania	2024-02-14	SAMN49367929
		Hu/GII.17/187/DE/2024	Germany	Brandenburg	2024-02-07	SAMN49367930
		Hu/GII.17/021/DE /2024	Germany	Rhineland-Palatinate	2024-02-02	SAMN49367931
		Hu/GII.17/023/DE/2024	Germany	Rhineland-Palatinate	2024-02-01	SAMN49367932
		Hu/GII.17/186/DE/2024	Germany	not available	2024	SAMN49367933
		Hu/GII.17/180/DE/2024	Germany	Berlin	2024-01-25	SAMN49367934
		Hu/GII.17/179/DE/2024	Germany	Berlin	2024-01-29	SAMN49367935
		Hu/GII.17/175/DE/2024	Germany	Berlin	2024-01-24	SAMN49367936
		Hu/GII.17/173/DE/2024	Germany	Berlin	2024-01-25	SAMN49367937
		Hu/GII.17/020/DE/2024	Germany	Berlin	2024-01-24	SAMN49367938
		Hu/GII.17/166/DE/2024	Germany	Berlin	2024-01-11	SAMN49367939
		Hu/GII.17/165/DE/2024	Germany	Berlin	2024-01-11	SAMN49367940
		Hu/GII.17/164/DE/2024	Germany	Brandenburg	2024-01-23	SAMN49367941
		Hu/GII.17/163/DE/2024	Germany	Brandenburg	2024-01-26	SAMN49367942
		Hu/GII.17/160/DE/2024	Germany	Saxony-Anhalt	2024-01-24	SAMN49367943
		Hu/GII.17/159/DE/2024	Germany	Brandenburg	2024-01-24	SAMN49367944
		Hu/GII.17/146/DE/2024	Germany	Brandenburg	2024-01-11	SAMN49367945
		Hu/GII.17/145/DE/2023	Germany	Baden-Württemberg	2023-08-04	SAMN49367946
		Hu/GII.17/019/DE/2024	Germany	Berlin	2024-01-09	SAMN49367947
		Hu/GII.17/144/DE/2024	Germany	Berlin	2024-01-11	SAMN49367948
		Hu/GII.17/107/DE/2021	Germany	Rhineland-Palatinate	2021-08-16	SAMN49367949
		Hu/GII.17/109/DE/2021	Germany	Rhineland-Palatinate	2021-11-18	SAMN49367950, SAMN49367951
		Hu/GII.17/110/DE/2021	Germany	North Rhine-Westphalia	2021-11-18	SAMN49367952
		Hu/GII.17/111/DE/2022	Germany	North Rhine-Westphalia	2022-04-04	SAMN49367953
		Hu/GII.17/112/DE/2022	Germany	Berlin	2021-12-21	SAMN49367954
		Hu/GII.17/113/DE/2022	Germany	Berlin	2022-01-27	SAMN49367955
		Hu/GII.17/114/DE/2022	Germany	Berlin	2022-02-02	SAMN49367956
		Hu/GII.17/115/DE/2022	Germany	Saxony-Anhalt	2022-06-16	SAMN49367957
		Hu/GII.17/117/DE/2022	Germany	Saxony-Anhalt	2022	SAMN49367958
		Hu/GII.17/119/DE/2022	Germany	Saxony-Anhalt	2022-09-21	SAMN49367959
		Hu/GII.17/120/DE/2022	Germany	Berlin	2022-07-25	SAMN49367960, SAMN49367961
		Hu/GII.17/121/DE/2022	Germany	Baden-Württemberg	2022-09-07	SAMN49367962
		Hu/GII.17/122/DE/2022	Germany	Lower Saxony	2022-08-03	SAMN49367963
		Hu/GII.17/125/DE/2022	Germany	Baden-Württemberg	2022-11-01	SAMN49367964
		Hu/GII.17/126/DE/2022	Germany	Baden-Württemberg	2022-11-01	SAMN49367965
		Hu/GII.17/127/DE/2022	Germany	Baden-Württemberg	2022-10-31	SAMN49367966
		Hu/GII.17/128/DE/2022	Germany	Baden-Württemberg	2022-11-03	SAMN49367967
		Hu/GII.17/129/DE/2023	Germany	Saxony-Anhalt	2023-01-19	SAMN49367968
		Hu/GII.17/130/DE/2023	Germany	Saxony-Anhalt	2023-01-19	SAMN49367969
		Hu/GII.17/131/DE/2023	Germany	Baden-Württemberg	2023-01-04	SAMN49367970
		Hu/GII.17/132/DE/2023	Germany	Saxony-Anhalt	2023-02-01	SAMN49367971
		Hu/GII.17/135/DE/2023	Germany	Baden-Württemberg	2023-03-27	SAMN49367972
		Hu/GII.17/136/DE/2023	Germany	Baden-Württemberg	2023-03-27	SAMN49367973, SAMN49367974
		Hu/GII.17/138/DE/2023	Germany	Berlin	2023-06-29	SAMN49367975
		Hu/GII.17/139/DE/2023	Germany	Berlin	2023-06-29	SAMN49367976
		Hu/GII.17/140/DE/2023	Germany	Berlin	2023-06-29	SAMN49367977
		Hu/GII.17/141/DE/2023	Germany	Berlin	2023-07-27	SAMN49367978
