# Supplementary material for: GII.17 norovirus re-emerged in the 2020s as a result of dynamic and adaptive evolutionary processes
Source: Nat Commun. 2025 Nov 24;16:11596. doi: 10.1038/s41467-025-66279-6 (PMC12749941; doi:10.1038/s41467-025-66279-6)
Supplement: Supplementary file 8 — Supplementary Data 6 [file 41467_2025_66279_MOESM8_ESM.xlsx]

## Sheet: Sheet1
			Supplementary Data 6. GenBank accession numbers of nucleotide sequences that were used to design customized baits for hybrid capture during next-generation sequencing.
			GenBank accession numer
			KC409315.1
			AB541287.1
			AB541284.1
			AB541292.1
			AB447440.1
			AB447452.1
			AB541202.1
			JN400623.1
			HQ449728.1
			KC409312.1
			EU921389.2
			AB541250.1
			AB541274.1
			KC409290.1
			KC409296.1
			AB541350.1
			M87661.2
			AB541218.1
			KC409245.1
			AB541223.1
			AB541240.1
			AB447458.1
			KP407451.1
			DQ369797.1
			KC409267.1
			KC409286.1
			GU980585.1
			LN854564.1
			AB541288.1
			KC409279.1
			AB447453.1
			GQ845366.2
			GQ845368.2
			AB541312.1
			AB447427.1
			AB039776.1
			AY502023.1
			KF429774.1
			AB541307.1
			LN854563.1
			AY485642.1
			JN400621.1
			AB541342.1
			KC409261.1
			AB541344.1
			JN400605.1
			AB541265.1
			AB447433.1
			AY587987.1
			AB541247.1
			AB541335.1
			EU310927.1
			AB541204.1
			AY502020.1
			AB541285.1
			KJ196296.1
			KC409252.1
			GU594162.1
			AY581254.1
			KJ196288.1
			AB447448.1
			KF039728.1
			KC409307.1
			JQ911596.1
			KC409284.1
			KF039735.1
			AY134748.1
			KC409309.1
			AB541231.1
			AY772730.1
			AB541232.1
			AB541295.1
			KJ196276.1
			JN400619.2
			AB541317.1
			AB541206.1
			AY237415.2
			KC409302.1
			KC409251.1
			AB447435.1
			KC576909.1
			AB541299.1
			AB541268.1
			AB541291.1
			KC409241.1
			AB541340.1
			AB541341.1
			AB541203.1
			AB220921.1
			JN400616.1
			AB541309.1
			KC409288.1
			KC409253.1
			KJ196282.1
			AF504671.2
			AB541226.1
			AB541239.1
			KJ196295.1
			KF712497.1
			HM748971.2
			AB039781.1
			JN400612.1
			KJ196279.1
			AB541252.1
			KC409264.1
			AB541334.1
			AB541321.1
			FJ537137.1
			JX126913.1
			AB541308.1
			AB447444.1
			AB541249.1
			AB541301.1
			KF429773.1
			KC409291.1
			AB541215.1
			AB541352.1
			GU017903.2
			KF712496.1
			AB541325.1
			KC409268.1
			KC409299.1
			AB541237.1
			AB541205.1
			KJ196284.1
			KC409256.1
			JN400602.1
			AB541216.1
			AB541347.1
			AB044366.2
			AY587989.1
			GQ845370.2
			AB541329.1
			AB541290.1
			GQ845369.3
			AB541251.1
			AB541330.1
			AB187514.1
			AB541270.1
			AY587986.1
			AF097917.5
			KC409274.1
			GQ845024.2
			AB541289.1
			AB447436.1
			AB541207.1
			AB541327.1
			AB541297.1
			KC577174.1
			KC409257.1
			AB541311.1
			KF429789.1
			AY587983.1
			AB541255.1
			KC409244.1
			AB541279.1
			AB541343.1
			KC409311.1
			AB541302.1
			JN400614.1
			AB447445.1
			AB541318.1
			KC409316.1
			X86557.1
			AB541208.1
			AB541257.1
			KF039726.1
			LC037415.1
			KC409283.1
			AB039777.1
			AB447431.1
			AB541322.1
			HQ009513.1
			KC409294.1
			FJ514242.1
			JN400611.1
			AB541345.1
			JN400607.1
			GU325839.2
			KC409248.1
			JN400599.1
			HQ664990.1
			AB541225.1
			JQ911595.1
			KF712501.1
			HM748972.2
			AB541222.1
			GQ845367.2
			AY587985.1
			KC409266.1
			KF039736.1
			KF039730.1
			KF039734.1
			AB541333.1
			JQ911598.1
			FJ537134.1
			KF306212.1
			JN400624.1
			DQ456824.1
			AB541238.1
			AB541273.1
			KJ196287.1
			KJ196281.1
			KC409250.1
			JN400615.1
			KC409263.1
			KC409277.1
			KC409282.1
			AB541266.1
			KC409289.1
			JN400606.1
			AB541316.1
			KF039737.1
			AB541305.1
			AB365435.1
			AB447441.1
			AB541248.1
			KF712491.1
			AB541254.1
			KJ196293.1
			EU921344.2
			AB541356.1
			KF039731.1
			AB541358.1
			AB541245.1
			AB541217.1
			JQ613552.2
			KC409300.1
			AB541336.1
			EF187497.2
			AB083781.1
			KC409301.1
			AB541259.1
			AB541280.1
			KF712508.1
			KM198573.1
			AB541286.1
			AB541351.1
			KC409247.1
			JX023286.1
			KJ196292.1
			JQ911597.1
			JQ911594.1
			JN400617.1
			KF712509.1
			AB541242.1
			AB541357.1
			AB541298.1
			KP998539.1
			AB039782.1
			AB541219.1
			KF039729.1
			KC576912.1
			AB541304.1
			KC409287.1
			AB541229.1
			KC409273.1
			HM748973.2
			AB447461.1
			AB541332.1
			AB083780.1
			AB541339.1
			AB541278.1
			AB541236.1
			GU445325.2
			AB541209.1
			AB447428.1
			AB541337.1
			KJ196290.1
			AB541355.1
			DQ415279.1
			KJ196297.1
			DQ366347.1
			AB541263.1
			AB447449.1
			AB126320.1
			AB541227.1
			AB447432.1
			AB541230.1
			JN400609.1
			U07611.2
			JN400625.1
			AB541241.1
			AY823305.2
			AB541253.1
			AB541271.1
			JN400601.1
			AB541320.1
			JN400603.1
			JN400604.1
			JN400618.2
			AB543808.1
			KF306214.1
			AB541256.1
			FJ537138.1
			AF145896.1
			AY126474.2
			KC409270.1
			AB541258.1
			AB541314.1
			JN400622.1
			AB541276.1
			KC409249.1
			FJ537136.1
			KF306213.1
			AB541293.1
			AB039774.1
			AB541331.1
			KC409278.1
			AB447459.1
			KJ196285.1
			KC409246.1
			KC409243.1
			AB447446.1
			AB039778.1
			AB541261.1
			AB541201.1
			KC409292.1
			KF039732.1
			AB447460.1
			AY587984.1
			KF712498.1
			AB541262.1
			AB541267.1
			KC409295.1
			EF684915.2
			KC409275.1
			AB541213.1
			AB541228.1
			AB081723.1
			AB541283.1
			KJ196278.1
			AB541294.1
			AF093797.1
			KC409260.1
			KJ196299.1
			KC409265.1
			KC409293.1
			AB541224.1
			FJ537135.1
			JX145650.1
			KJ196298.1
			AB541310.1
			AB541338.1
			JN400600.1
			KC409239.1
			AB447438.1
			KC409258.1
			AB447462.1
			JN400608.1
			KC409238.1
			AB447434.1
			KC409280.1
			KC409303.1
			AB541220.1
			KJ196280.1
			KC409271.1
			AB039775.1
			AB447455.1
			AB541354.1
			AB541244.1
			KC409313.1
			AB541353.1
			L07418.1
			KC409242.1
			AB541326.1
			DQ078814.2
			AB447443.1
			KC409276.1
			KJ196289.1
			KF429783.1
			AB541269.1
			KF039725.1
			AB447450.1
			KC409306.1
			JN400620.1
			KJ196294.1
			AB447437.1
			AB447442.1
			KC409317.1
			JQ798158.1
			FJ515294.1
			KC409254.1
			AB045603.2
			AB447439.1
			AB541282.1
			AB447429.1
			JN400610.1
			AB541306.1
			AB541328.1
			KC577175.1
			KP407450.1
			AB541260.1
			AB541214.1
			KC409298.1
			AB447451.1
			KC409255.1
			AB541362.1
			AY587988.1
			JQ388274.1
			AB447447.1
			AB541360.1
			KC409262.1
			KF712504.1
			KJ196277.1
			AB447463.1
			EU854589.1
			JQ622197.1
			AB541296.1
			AB541264.1
			JX126912.1
			JN400626.1
			JN400613.1
			KC409318.1
			AB541246.1
			AB447456.2
			AB541235.1
			EU921388.2
			AB541303.1
			AB541346.1
			KF429770.1
			AB541313.1
			AB447457.1
			AB541275.1
			AB541324.1
			KC409297.1
			AB039779.1
			AB541210.1
			KF429761.1
			JX023285.1
			AB541272.1
			KF712510.1
			KF429765.1
			AB039780.1
			KJ196286.1
			AB541319.1
			AB541359.1
			KF712502.1
			KF039733.1
			KC409281.1
			KC409240.1
			DQ658413.1
			AB541233.1
			AB447454.1
			AB541234.1
			KC409304.1
			KC409285.1
			AB447430.1
			KC409272.1
			AB042808.1
			AB541323.1
			AB541211.1
			AB084071.1
			KF039727.1
			AB541243.1
			AY032605.1
			AB541349.1
			HQ392821.1
			AB541281.1
			KF712499.1
			AB541361.1
			KC409269.1
			KC409259.1
			KC409310.1
			KC409305.1
			AY741811.1
			KJ196291.1
			KJ196283.1
			AB541277.1
			AB541315.1
